# Supplementary material for: Unraveling the structure–property relationships in fluorescent phenylhydrazones: the role of substituents and molecular interactions
Source: RSC Adv. 2025 Jan 17;15(3):1514–26. doi: 10.1039/d4ra07856j (PMC11740018; doi:10.1039/d4ra07856j)
Supplement: RA-015-D4RA07856J-s002 [file RA-015-D4RA07856J-s002.cif]

# Supplementary Information (SI) for RSC Advances.
# This journal is © The Royal Society of Chemistry 2025

####################################################################### 
# 
# This file contains crystal structure data downloaded from the 
# Cambridge Structural Database (CSD) hosted by the Cambridge 
# Crystallographic Data Centre (CCDC).
# 
# Full information about CCDC data access policies and citation 
# guidelines are available at http://www.ccdc.cam.ac.uk/access/V1 
# 
# Audit and citation data items may have been added by the CCDC. 
# Please retain this information to preserve the provenance of 
# this file and to allow appropriate attribution of the data. 
# 
#######################################################################

data_ps_dok61a_twin1_hklf4
_database_code_depnum_ccdc_archive 'CCDC 2350542'
loop_
_audit_author_name
_audit_author_address
'Paulina Sobczak'
;Lodz University of Technology
Poland
;
_audit_update_record             
;
2024-04-23 deposited with the CCDC.	2025-01-10 downloaded from the CCDC.
;
_audit_creation_date             2023-12-07
_audit_creation_method           
;
Olex2 1.5-ac5-024
(compiled 2022.04.12 svn.rca3783a0 for Rigaku Oxford Diffraction, GUI svn.r6498)
;
_shelx_SHELXL_version_number     2018/3
_chemical_name_common            ?
_chemical_name_systematic        ?
_chemical_formula_moiety         'C12 H11 N3 O4'
_chemical_formula_sum            'C12 H11 N3 O4'
_chemical_formula_weight         261.24
_chemical_melting_point          ?
_chemical_oxdiff_formula         'C12 H11 N3 O4'
loop_
_atom_type_symbol
_atom_type_description
_atom_type_scat_dispersion_real
_atom_type_scat_dispersion_imag
_atom_type_scat_source
C C 0.0181 0.0091 'International Tables Vol C Tables 4.2.6.8 and 6.1.1.4'
H H 0.0000 0.0000 'International Tables Vol C Tables 4.2.6.8 and 6.1.1.4'
N N 0.0311 0.0180 'International Tables Vol C Tables 4.2.6.8 and 6.1.1.4'
O O 0.0492 0.0322 'International Tables Vol C Tables 4.2.6.8 and 6.1.1.4'

_shelx_space_group_comment       
;
The symmetry employed for this shelxl refinement is uniquely defined
by the following loop, which should always be used as a source of
symmetry information in preference to the above space-group names.
They are only intended as comments.
;
_space_group_crystal_system      triclinic
_space_group_IT_number           2
_space_group_name_H-M_alt        'P -1'
_space_group_name_Hall           '-P 1'
loop_
_space_group_symop_operation_xyz
'x, y, z'
'-x, -y, -z'

_cell_length_a                   6.4229(3)
_cell_length_b                   7.1501(2)
_cell_length_c                   13.0240(4)
_cell_angle_alpha                74.165(2)
_cell_angle_beta                 84.153(3)
_cell_angle_gamma                86.204(3)
_cell_volume                     571.97(4)
_cell_formula_units_Z            2
_cell_measurement_reflns_used    9196
_cell_measurement_temperature    99.9(5)
_cell_measurement_theta_max      79.1130
_cell_measurement_theta_min      6.4780
_shelx_estimated_absorpt_T_max   0.967
_shelx_estimated_absorpt_T_min   0.741
_exptl_absorpt_coefficient_mu    0.986
_exptl_absorpt_correction_T_max  0.971
_exptl_absorpt_correction_T_min  0.820
_exptl_absorpt_correction_type   analytical
_exptl_absorpt_process_details   
;
CrysAlisPro 1.171.42.64a (Rigaku Oxford Diffraction, 2022)
Analytical numeric absorption correction using a multifaceted crystal
model based on expressions derived by R.C. Clark & J.S. Reid.
(Clark, R. C. & Reid, J. S. (1995). Acta Cryst. A51, 887-897)
Empirical absorption correction using spherical harmonics,
implemented in SCALE3 ABSPACK scaling algorithm.
;
_exptl_absorpt_special_details   ?
_exptl_crystal_colour            colourless
_exptl_crystal_colour_primary    colourless
_exptl_crystal_density_diffrn    1.517
_exptl_crystal_density_meas      ?
_exptl_crystal_density_method    ?
_exptl_crystal_description       plate
_exptl_crystal_F_000             272
loop_
_exptl_crystal_face_index_h
_exptl_crystal_face_index_k
_exptl_crystal_face_index_l
_exptl_crystal_face_perp_dist
4 0 3 0.0277
-4 0 -3 0.0277
0 5 2 0.1736
1 0 8 0.0191
1 0 -8 0.0238
3 0 6 0.0293
-3 1 4 0.0410
-1 0 -8 0.0132
0 -5 -2 0.1478
1 -4 -1 0.1368
3 3 3 0.1114
1 1 -7 0.0249
3 0 -4 0.0242
-2 0 6 0.0352

_exptl_crystal_size_max          0.324
_exptl_crystal_size_mid          0.066
_exptl_crystal_size_min          0.034
loop_
_exptl_oxdiff_crystal_face_indexfrac_h
_exptl_oxdiff_crystal_face_indexfrac_k
_exptl_oxdiff_crystal_face_indexfrac_l
_exptl_oxdiff_crystal_face_x
_exptl_oxdiff_crystal_face_y
_exptl_oxdiff_crystal_face_z
4.0500 0.0758 2.6118 -0.0244 -0.1092 0.9937
-4.0500 -0.0758 -2.6118 0.0244 0.1092 -0.9937
0.1538 4.6181 1.5014 -0.2305 -0.9621 -0.1458
0.9095 0.1606 8.1388 0.8739 -0.2083 0.4391
1.1333 -0.4205 -7.7584 -0.9714 0.2325 0.0490
3.2026 -0.2357 5.5534 0.4178 -0.0984 0.9032
-3.4708 0.6004 3.9317 0.6925 -0.1669 -0.7019
-1.1651 -0.1229 -8.0378 -0.8446 0.2012 -0.4961
-0.3450 -4.6240 -1.6254 0.2317 0.9677 0.0990
1.2036 -4.2779 -0.5304 0.2066 0.8601 0.4663
3.1213 3.2618 2.9678 -0.1803 -0.7487 0.6379
1.4887 0.5177 -7.0282 -0.9941 0.0251 0.1056
3.4423 0.1388 -3.9115 -0.7511 0.0180 0.6600
-2.2792 -0.4005 6.1882 0.9486 -0.0236 -0.3157

_exptl_transmission_factor_max   ?
_exptl_transmission_factor_min   ?
_diffrn_reflns_av_R_equivalents  ?
_diffrn_reflns_av_unetI/netI     0.0059
_diffrn_reflns_Laue_measured_fraction_full 0.999
_diffrn_reflns_Laue_measured_fraction_max 0.944
_diffrn_reflns_limit_h_max       8
_diffrn_reflns_limit_h_min       -7
_diffrn_reflns_limit_k_max       8
_diffrn_reflns_limit_k_min       -8
_diffrn_reflns_limit_l_max       16
_diffrn_reflns_limit_l_min       -16
_diffrn_reflns_number            2527
_diffrn_reflns_point_group_measured_fraction_full 0.999
_diffrn_reflns_point_group_measured_fraction_max 0.944
_diffrn_reflns_theta_full        67.684
_diffrn_reflns_theta_max         79.760
_diffrn_reflns_theta_min         3.541
_diffrn_ambient_environment      N~2~
_diffrn_ambient_temperature      99.9(5)
_diffrn_detector                 'Hybrid Pixel Array Detector'
_diffrn_detector_area_resol_mean 5.8140
_diffrn_detector_type            'Pilatus 300K'
_diffrn_measured_fraction_theta_full 0.999
_diffrn_measured_fraction_theta_max 0.944
_diffrn_measurement_details      
;
List of Runs (angles in degrees, time in seconds):

  # Type    Start    End  Width  t~exp~   \w     \q     \k     \f   Frames
#--------------------------------------------------------------------------
  1  \w    -43.00  27.00   0.50    1.00    --  -48.87  38.00 -90.00  140
  2  \w   -125.00 -35.00   0.50    1.00    --  -48.87 -19.00 -30.00  180
  3  \w    -72.00  17.00   0.50    1.00    --  -48.87  77.00 150.00  178
  4  \w    -43.00  27.00   0.50    1.00    --  -48.87  38.00 -60.00  140
  5  \w    -27.00  26.00   0.50    1.00    --   48.87 -19.00-150.00  106
  6  \w    -43.00 -13.00   0.50    3.00    --  -88.50  38.00  30.00   60
  7  \w    -43.00 -13.00   0.50    3.00    --  -88.50  38.00 120.00   60
  8  \w   -160.00 -73.00   0.50    3.00    --  -88.50 -57.00 -90.00  174
  9  \w    -43.00 -13.00   0.50    3.00    --  -88.50  38.00 -90.00   60
 10  \w   -154.00 -65.00   0.50    3.00    --  -88.50 -77.00 -30.00  178
 11  \w   -158.00 -73.00   0.50    3.00    --  -88.50-125.00 -90.00  170
 12  \w    -87.00 -19.00   0.50    3.00    --  -88.50 125.00 120.00  136
 13  \w    -66.00 -17.00   0.50    3.00    --  -88.50  57.00   0.00   98
 14  \w    -43.00 -13.00   0.50    3.00    --  -88.50  38.00  60.00   60
 15  \w    -87.00 -19.00   0.50    3.00    --  -88.50 125.00-120.00  136
 16  \w     38.00  66.00   0.50    3.00    --  110.00 -57.00   0.00   56
 17  \w     41.00 106.00   0.50    3.00    --  110.00 -99.00 -90.00  130
 18  \w     38.00  66.00   0.50    3.00    --  110.00 -57.00-180.00   56
 19  \w     94.00 178.00   0.50    3.00    --  110.00  57.00  90.00  168
 20  \w     41.00 106.00   0.50    3.00    --  110.00 -99.00  30.00  130
 21  \w     38.00  66.00   0.50    3.00    --  110.00 -57.00-150.00   56
 22  \w     38.00  66.00   0.50    3.00    --  110.00 -57.00 150.00   56
 23  \w     97.00 178.00   0.50    3.00    --  110.00  19.00-180.00  162
 24  \w     45.00 105.00   0.50    3.00    --  110.00 -77.00  30.00  120
 25  \w     38.00  66.00   0.50    3.00    --  110.00 -57.00 -60.00   56
 26  \w     41.00 113.00   0.50    3.00    --  110.00-125.00  30.00  144
 27  \w     41.00 113.00   0.50    3.00    --  110.00-125.00-180.00  144
 28  \w     45.00 105.00   0.50    3.00    --  110.00 -77.00  60.00  120
 29  \w     41.00 106.00   0.50    3.00    --  110.00 -99.00-150.00  130
 30  \w   -114.00 -25.00   0.50    1.00    --  -48.87 -77.00-180.00  178
 31  \w   -114.00 -25.00   0.50    1.00    --  -48.87 -77.00 -60.00  178
 32  \w     33.00 121.00   0.50    1.00    --   48.87  57.00 150.00  176
 33  \w     25.00 114.00   0.50    1.00    --   48.87  77.00  60.00  178
 34  \w     25.00 114.00   0.50    1.00    --   48.87  77.00-150.00  178
 35  \w   -154.00 -65.00   0.50    3.00    --  -88.50 -77.00  90.00  178
 36  \w   -154.00 -65.00   0.50    3.00    --  -88.50 -77.00   0.00  178
 37  \w   -154.00 -65.00   0.50    3.00    --  -88.50 -77.00  30.00  178
 38  \w   -160.00 -73.00   0.50    3.00    --  -88.50 -57.00 120.00  174
 39  \w    -43.00 -13.00   0.50    3.00    --  -88.50  38.00-120.00   60
 40  \w   -160.00 -73.00   0.50    3.00    --  -88.50 -57.00-120.00  174
 41  \w   -154.00 -65.00   0.50    3.00    --  -88.50 -77.00-150.00  178
 42  \w   -154.00 -65.00   0.50    3.00    --  -88.50 -77.00 -60.00  178
 43  \w   -154.00 -65.00   0.50    3.00    --  -88.50 -77.00 -90.00  178
 44  \w   -154.00 -65.00   0.50    3.00    --  -88.50 -77.00  60.00  178
 45  \w   -157.00 -85.00   0.50    3.00    --  -88.50 -99.00 -30.00  144
 46  \w   -154.00 -65.00   0.50    3.00    --  -88.50 -77.00 150.00  178
 47  \w   -154.00 -65.00   0.50    3.00    --  -88.50 -77.00-120.00  178
 48  \w   -160.00 -73.00   0.50    3.00    --  -88.50 -57.00  30.00  174
 49  \w   -164.00 -75.00   0.50    3.00    --  -88.50 -19.00  60.00  178
 50  \w   -154.00 -65.00   0.50    3.00    --  -88.50 -77.00 120.00  178
 51  \w   -154.00 -65.00   0.50    3.00    --  -88.50 -77.00-180.00  178
 52  \w   -160.00 -73.00   0.50    3.00    --  -88.50 -57.00 -60.00  174
 53  \w     97.00 178.00   0.50    3.00    --  110.00  19.00 -30.00  162
 54  \w     45.00 105.00   0.50    3.00    --  110.00 -77.00 -90.00  120
 55  \w     25.00 114.00   0.50    1.00    --   48.87  77.00 -90.00  178
 56  \w     25.00 114.00   0.50    1.00    --   48.87  77.00 -30.00  178
;
_diffrn_measurement_device       'four-circle diffractometer'
_diffrn_measurement_device_type  'XtaLAB Synergy, Dualflex, Pilatus 300K'
_diffrn_measurement_method       '\w scans'
_diffrn_orient_matrix_type       
'CrysAlisPro convention (1999,Acta A55,543-557)'
_diffrn_orient_matrix_UB_11      -0.0805703000
_diffrn_orient_matrix_UB_12      -0.0856048000
_diffrn_orient_matrix_UB_13      0.1180720000
_diffrn_orient_matrix_UB_21      -0.0099731000
_diffrn_orient_matrix_UB_22      -0.2013319000
_diffrn_orient_matrix_UB_23      -0.0205116000
_diffrn_orient_matrix_UB_31      0.2272352000
_diffrn_orient_matrix_UB_32      -0.0487386000
_diffrn_orient_matrix_UB_33      0.0295221000
_diffrn_radiation_monochromator  mirror
_diffrn_radiation_probe          x-ray
_diffrn_radiation_type           'Cu K\a'
_diffrn_radiation_wavelength     1.54184
_diffrn_source                   'micro-focus sealed X-ray tube'
_diffrn_source_type              'PhotonJet (Cu) X-ray Source'
_reflns_Friedel_coverage         0.000
_reflns_Friedel_fraction_full    .
_reflns_Friedel_fraction_max     .
_reflns_number_gt                2342
_reflns_number_total             2527
_reflns_special_details          
;
 _reflns_Friedel_fraction is defined as the number of unique
 Friedel pairs measured divided by the number that would be
 possible theoretically, ignoring centric projections and
 systematic absences. Completness statistics refer to single and
 composite reflections containing twin component 1 only.
;
_reflns_threshold_expression     'I > 2\s(I)'
_computing_cell_refinement       'CrysAlisPro 1.171.42.64a (Rigaku OD, 2022)'
_computing_data_collection       'CrysAlisPro 1.171.42.64a (Rigaku OD, 2022)'
_computing_data_reduction        'CrysAlisPro 1.171.42.64a (Rigaku OD, 2022)'
_computing_molecular_graphics    'Olex2 1.5-ac5-024 (Dolomanov et al., 2009)'
_computing_publication_material  'Olex2 1.5-ac5-024 (Dolomanov et al., 2009)'
_computing_structure_refinement  'SHELXL 2018/3 (Sheldrick, 2015)'
_computing_structure_solution    'SHELXT  (Sheldrick, 2015)'
_refine_diff_density_max         0.226
_refine_diff_density_min         -0.317
_refine_diff_density_rms         0.058
_refine_ls_extinction_coef       .
_refine_ls_extinction_method     none
_refine_ls_goodness_of_fit_ref   1.115
_refine_ls_hydrogen_treatment    mixed
_refine_ls_matrix_type           full
_refine_ls_number_parameters     177
_refine_ls_number_reflns         2527
_refine_ls_number_restraints     0
_refine_ls_R_factor_all          0.0399
_refine_ls_R_factor_gt           0.0377
_refine_ls_restrained_S_all      1.115
_refine_ls_shift/su_max          0.000
_refine_ls_shift/su_mean         0.000
_refine_ls_structure_factor_coef Fsqd
_refine_ls_weighting_details     
'w=1/[\s^2^(Fo^2^)+(0.0764P)^2^+0.1092P] where P=(Fo^2^+2Fc^2^)/3'
_refine_ls_weighting_scheme      calc
_refine_ls_wR_factor_gt          0.1186
_refine_ls_wR_factor_ref         0.1211
_refine_special_details          
;
 Refined as a 2-component twin.
;
_olex2_refinement_description    
;
1. Twinned data refinement
 Scales: 0.590(3)
 0.410(3)
2. Fixed Uiso
 At 1.2 times of:
  All C(H) groups, All N(H) groups
 At 1.5 times of:
  All C(H,H,H) groups
3.a Aromatic/amide H refined with riding coordinates:
 C6(H6), C7(H7), C3(H3), C4(H4), C8(H8), C10(H10), C11(H11)
3.b Idealised Me refined as rotating group:
 C1(H1A,H1B,H1C)
;
_atom_sites_solution_hydrogens   mixed
_atom_sites_solution_primary     dual
_atom_sites_solution_secondary   ?
loop_
_atom_site_label
_atom_site_type_symbol
_atom_site_fract_x
_atom_site_fract_y
_atom_site_fract_z
_atom_site_U_iso_or_equiv
_atom_site_adp_type
_atom_site_occupancy
_atom_site_site_symmetry_order
_atom_site_calc_flag
_atom_site_refinement_flags_posn
_atom_site_refinement_flags_adp
_atom_site_refinement_flags_occupancy
_atom_site_disorder_assembly
_atom_site_disorder_group
C5 C 0.7030(2) 0.80793(17) 0.32721(10) 0.0151(3) Uani 1 1 d . . . . .
C6 C 0.7373(2) 0.87555(18) 0.21609(10) 0.0161(3) Uani 1 1 d . . . . .
H6 H 0.629195 0.948272 0.176009 0.019 Uiso 1 1 calc R U . . .
C7 C 0.9280(2) 0.83760(18) 0.16337(10) 0.0161(3) Uani 1 1 d . . . . .
H7 H 0.949805 0.883930 0.087609 0.019 Uiso 1 1 calc R U . . .
C2 C 1.0872(2) 0.73154(18) 0.22181(10) 0.0163(3) Uani 1 1 d . . . . .
C3 C 1.0533(2) 0.66585(18) 0.33326(10) 0.0167(3) Uani 1 1 d . . . . .
H3 H 1.161956 0.594370 0.373407 0.020 Uiso 1 1 calc R U . . .
C4 C 0.8635(2) 0.70362(18) 0.38593(10) 0.0174(3) Uani 1 1 d . . . . .
H4 H 0.842453 0.658726 0.461775 0.021 Uiso 1 1 calc R U . . .
O1 O 1.27898(14) 0.68212(14) 0.17775(7) 0.0203(2) Uani 1 1 d . . . . .
C1 C 1.3240(2) 0.7630(2) 0.06518(10) 0.0228(3) Uani 1 1 d . . . . .
H1A H 1.223893 0.717174 0.026402 0.034 Uiso 1 1 calc R U . . .
H1B H 1.466520 0.721941 0.043492 0.034 Uiso 1 1 calc R U . . .
H1C H 1.312610 0.905269 0.048428 0.034 Uiso 1 1 calc R U . . .
N1 N 0.50696(18) 0.84724(16) 0.37624(8) 0.0171(3) Uani 1 1 d . . . . .
H1 H 0.414(3) 0.925(2) 0.3367(13) 0.021 Uiso 1 1 d . U . . .
N2 N 0.46275(17) 0.77799(15) 0.48172(8) 0.0162(3) Uani 1 1 d . . . . .
C8 C 0.2806(2) 0.82662(18) 0.52170(10) 0.0167(3) Uani 1 1 d . . . . .
H8 H 0.183639 0.908169 0.477413 0.020 Uiso 1 1 calc R U . . .
C9 C 0.23043(19) 0.75352(18) 0.63470(10) 0.0155(3) Uani 1 1 d . . . . .
C10 C 0.3386(2) 0.63916(18) 0.71690(9) 0.0166(3) Uani 1 1 d . . . . .
H10 H 0.476832 0.584848 0.710793 0.020 Uiso 1 1 calc R U . . .
C11 C 0.2055(2) 0.61813(18) 0.81145(9) 0.0168(3) Uani 1 1 d . . . . .
H11 H 0.234831 0.547167 0.881870 0.020 Uiso 1 1 calc R U . . .
C12 C 0.0252(2) 0.72106(18) 0.78092(9) 0.0150(3) Uani 1 1 d . . . . .
O2 O 0.03445(14) 0.80485(13) 0.67354(7) 0.0152(2) Uani 1 1 d . . . . .
N3 N -0.15774(17) 0.75482(15) 0.84178(8) 0.0164(3) Uani 1 1 d . . . . .
O3 O -0.16193(16) 0.68687(14) 0.94066(7) 0.0226(2) Uani 1 1 d . . . . .
O4 O -0.30675(14) 0.85071(14) 0.79651(7) 0.0214(2) Uani 1 1 d . . . . .

loop_
_atom_site_aniso_label
_atom_site_aniso_U_11
_atom_site_aniso_U_22
_atom_site_aniso_U_33
_atom_site_aniso_U_23
_atom_site_aniso_U_13
_atom_site_aniso_U_12
C5 0.0135(6) 0.0146(6) 0.0170(6) -0.0042(5) -0.0004(5) -0.0007(5)
C6 0.0149(6) 0.0164(6) 0.0164(6) -0.0030(5) -0.0030(5) 0.0008(5)
C7 0.0173(7) 0.0162(6) 0.0136(5) -0.0020(4) -0.0011(5) -0.0004(5)
C2 0.0128(6) 0.0162(6) 0.0194(6) -0.0050(5) 0.0007(5) -0.0002(5)
C3 0.0158(6) 0.0165(6) 0.0162(6) -0.0009(5) -0.0042(5) 0.0008(5)
C4 0.0187(7) 0.0181(6) 0.0143(6) -0.0026(5) -0.0009(5) -0.0024(5)
O1 0.0148(5) 0.0255(5) 0.0169(5) -0.0017(4) 0.0005(4) 0.0050(4)
C1 0.0172(7) 0.0301(7) 0.0189(7) -0.0056(6) 0.0039(5) 0.0024(5)
N1 0.0149(6) 0.0211(5) 0.0133(5) -0.0019(4) -0.0006(4) 0.0016(4)
N2 0.0173(6) 0.0171(5) 0.0139(5) -0.0040(4) 0.0005(4) -0.0021(4)
C8 0.0159(6) 0.0172(6) 0.0163(6) -0.0032(5) -0.0019(5) -0.0004(5)
C9 0.0127(6) 0.0159(6) 0.0183(6) -0.0061(5) 0.0003(5) -0.0002(5)
C10 0.0148(6) 0.0176(6) 0.0174(6) -0.0051(5) -0.0009(5) 0.0006(5)
C11 0.0172(6) 0.0169(6) 0.0155(6) -0.0033(5) -0.0018(5) 0.0005(5)
C12 0.0159(6) 0.0161(6) 0.0120(6) -0.0024(4) -0.0005(5) 0.0000(5)
O2 0.0131(5) 0.0175(4) 0.0134(4) -0.0024(3) -0.0003(3) 0.0013(3)
N3 0.0159(6) 0.0166(5) 0.0156(5) -0.0030(4) -0.0003(4) 0.0001(4)
O3 0.0230(5) 0.0287(5) 0.0122(4) -0.0008(4) 0.0018(3) 0.0025(4)
O4 0.0146(5) 0.0257(5) 0.0210(5) -0.0022(4) -0.0028(3) 0.0056(4)

_geom_special_details            
;
 All esds (except the esd in the dihedral angle between two l.s. planes)
 are estimated using the full covariance matrix.  The cell esds are taken
 into account individually in the estimation of esds in distances, angles
 and torsion angles; correlations between esds in cell parameters are only
 used when they are defined by crystal symmetry.  An approximate (isotropic)
 treatment of cell esds is used for estimating esds involving l.s. planes.
;
loop_
_geom_bond_atom_site_label_1
_geom_bond_atom_site_label_2
_geom_bond_distance
_geom_bond_site_symmetry_2
_geom_bond_publ_flag
C5 C6 1.3942(17) . ?
C5 C4 1.3971(19) . ?
C5 N1 1.3996(16) . ?
C6 H6 0.9500 . ?
C6 C7 1.3902(17) . ?
C7 H7 0.9500 . ?
C7 C2 1.3929(18) . ?
C2 C3 1.3971(17) . ?
C2 O1 1.3715(15) . ?
C3 H3 0.9500 . ?
C3 C4 1.3848(18) . ?
C4 H4 0.9500 . ?
O1 C1 1.4284(15) . ?
C1 H1A 0.9800 . ?
C1 H1B 0.9800 . ?
C1 H1C 0.9800 . ?
N1 H1 0.892(18) . ?
N1 N2 1.3346(15) . ?
N2 C8 1.2965(17) . ?
C8 H8 0.9500 . ?
C8 C9 1.4314(17) . ?
C9 C10 1.3769(18) . ?
C9 O2 1.3731(15) . ?
C10 H10 0.9500 . ?
C10 C11 1.4040(17) . ?
C11 H11 0.9500 . ?
C11 C12 1.3644(18) . ?
C12 O2 1.3598(14) . ?
C12 N3 1.3946(16) . ?
N3 O3 1.2444(14) . ?
N3 O4 1.2414(14) . ?

loop_
_geom_angle_atom_site_label_1
_geom_angle_atom_site_label_2
_geom_angle_atom_site_label_3
_geom_angle
_geom_angle_site_symmetry_1
_geom_angle_site_symmetry_3
_geom_angle_publ_flag
C6 C5 C4 119.45(12) . . ?
C6 C5 N1 118.41(11) . . ?
C4 C5 N1 122.14(11) . . ?
C5 C6 H6 119.7 . . ?
C7 C6 C5 120.65(12) . . ?
C7 C6 H6 119.7 . . ?
C6 C7 H7 120.1 . . ?
C6 C7 C2 119.89(11) . . ?
C2 C7 H7 120.1 . . ?
C7 C2 C3 119.37(11) . . ?
O1 C2 C7 124.64(11) . . ?
O1 C2 C3 115.98(11) . . ?
C2 C3 H3 119.6 . . ?
C4 C3 C2 120.83(12) . . ?
C4 C3 H3 119.6 . . ?
C5 C4 H4 120.1 . . ?
C3 C4 C5 119.80(11) . . ?
C3 C4 H4 120.1 . . ?
C2 O1 C1 116.82(10) . . ?
O1 C1 H1A 109.5 . . ?
O1 C1 H1B 109.5 . . ?
O1 C1 H1C 109.5 . . ?
H1A C1 H1B 109.5 . . ?
H1A C1 H1C 109.5 . . ?
H1B C1 H1C 109.5 . . ?
C5 N1 H1 119.1(10) . . ?
N2 N1 C5 120.78(11) . . ?
N2 N1 H1 120.0(11) . . ?
C8 N2 N1 117.10(11) . . ?
N2 C8 H8 121.1 . . ?
N2 C8 C9 117.88(11) . . ?
C9 C8 H8 121.1 . . ?
C10 C9 C8 133.64(12) . . ?
O2 C9 C8 116.09(11) . . ?
O2 C9 C10 110.27(11) . . ?
C9 C10 H10 126.5 . . ?
C9 C10 C11 106.91(12) . . ?
C11 C10 H10 126.5 . . ?
C10 C11 H11 127.2 . . ?
C12 C11 C10 105.50(11) . . ?
C12 C11 H11 127.2 . . ?
C11 C12 N3 130.46(11) . . ?
O2 C12 C11 112.24(11) . . ?
O2 C12 N3 117.29(11) . . ?
C12 O2 C9 105.07(10) . . ?
O3 N3 C12 117.30(11) . . ?
O4 N3 C12 119.68(10) . . ?
O4 N3 O3 123.02(10) . . ?

loop_
_geom_torsion_atom_site_label_1
_geom_torsion_atom_site_label_2
_geom_torsion_atom_site_label_3
_geom_torsion_atom_site_label_4
_geom_torsion
_geom_torsion_site_symmetry_1
_geom_torsion_site_symmetry_2
_geom_torsion_site_symmetry_3
_geom_torsion_site_symmetry_4
_geom_torsion_publ_flag
C5 C6 C7 C2 -0.19(19) . . . . ?
C5 N1 N2 C8 177.54(11) . . . . ?
C6 C5 C4 C3 -1.02(19) . . . . ?
C6 C5 N1 N2 176.81(10) . . . . ?
C6 C7 C2 C3 -0.55(18) . . . . ?
C6 C7 C2 O1 178.39(11) . . . . ?
C7 C2 C3 C4 0.50(19) . . . . ?
C7 C2 O1 C1 6.71(18) . . . . ?
C2 C3 C4 C5 0.3(2) . . . . ?
C3 C2 O1 C1 -174.32(11) . . . . ?
C4 C5 C6 C7 0.98(19) . . . . ?
C4 C5 N1 N2 -3.09(19) . . . . ?
O1 C2 C3 C4 -178.52(10) . . . . ?
N1 C5 C6 C7 -178.93(11) . . . . ?
N1 C5 C4 C3 178.89(11) . . . . ?
N1 N2 C8 C9 179.94(10) . . . . ?
N2 C8 C9 C10 1.6(2) . . . . ?
N2 C8 C9 O2 -178.63(10) . . . . ?
C8 C9 C10 C11 179.54(13) . . . . ?
C8 C9 O2 C12 -179.39(10) . . . . ?
C9 C10 C11 C12 -0.09(14) . . . . ?
C10 C9 O2 C12 0.41(14) . . . . ?
C10 C11 C12 O2 0.36(14) . . . . ?
C10 C11 C12 N3 -178.10(13) . . . . ?
C11 C12 O2 C9 -0.48(14) . . . . ?
C11 C12 N3 O3 2.1(2) . . . . ?
C11 C12 N3 O4 -178.40(12) . . . . ?
O2 C9 C10 C11 -0.20(14) . . . . ?
O2 C12 N3 O3 -176.25(10) . . . . ?
O2 C12 N3 O4 3.21(17) . . . . ?
N3 C12 O2 C9 178.21(10) . . . . ?

_shelx_res_file                  
;
TITL ps_dok61a_twin1_hklf4_a.res in P-1
    ps_dok61a_twin1_hklf4.res
    created by SHELXL-2018/3 at 13:43:09 on 07-Dec-2023
REM Old TITL ps_dok61a_twin1_hklf4 in P-1
REM SHELXT solution in P-1: R1 0.107, Rweak 0.003, Alpha 0.036
REM <I/s> 0.000 for 0 systematic absences, Orientation as input
REM Formula found by SHELXT: C10 N3 O3
CELL 1.54184 6.4229 7.1501 13.024 74.165 84.153 86.204
ZERR 2 0.0003 0.0002 0.0004 0.002 0.003 0.003
LATT 1
SFAC C H N O
UNIT 24 22 6 8

L.S. 10
PLAN  10
SIZE 0.034 0.066 0.324
TEMP -173
CONF
BOND
list 4
MORE -1
BOND $H
fmap 2
acta
REM <olex2.extras>
REM <HklSrc "%.\\ps_dok61a_twin1_hklf5.hkl">
REM </olex2.extras>

WGHT    0.076400    0.109200
BASF   0.40983
FVAR       7.31217
C5    1    0.702962    0.807931    0.327206    11.00000    0.01352    0.01457 =
         0.01700   -0.00416   -0.00044   -0.00070
C6    1    0.737257    0.875549    0.216090    11.00000    0.01494    0.01644 =
         0.01638   -0.00297   -0.00305    0.00081
AFIX  43
H6    2    0.629195    0.948272    0.176009    11.00000   -1.20000
AFIX   0
C7    1    0.928023    0.837602    0.163369    11.00000    0.01727    0.01621 =
         0.01361   -0.00202   -0.00109   -0.00042
AFIX  43
H7    2    0.949805    0.883930    0.087609    11.00000   -1.20000
AFIX   0
C2    1    1.087169    0.731543    0.221808    11.00000    0.01284    0.01624 =
         0.01945   -0.00501    0.00070   -0.00019
C3    1    1.053348    0.665846    0.333258    11.00000    0.01580    0.01647 =
         0.01624   -0.00089   -0.00423    0.00081
AFIX  43
H3    2    1.161956    0.594370    0.373407    11.00000   -1.20000
AFIX   0
C4    1    0.863484    0.703615    0.385933    11.00000    0.01872    0.01811 =
         0.01428   -0.00255   -0.00089   -0.00235
AFIX  43
H4    2    0.842453    0.658726    0.461775    11.00000   -1.20000
AFIX   0
O1    4    1.278977    0.682122    0.177746    11.00000    0.01481    0.02551 =
         0.01692   -0.00175    0.00047    0.00504
C1    1    1.324036    0.762971    0.065183    11.00000    0.01718    0.03013 =
         0.01892   -0.00563    0.00388    0.00236
AFIX 137
H1A   2    1.223893    0.717174    0.026402    11.00000   -1.50000
H1B   2    1.466520    0.721941    0.043492    11.00000   -1.50000
H1C   2    1.312610    0.905269    0.048428    11.00000   -1.50000
AFIX   0
N1    3    0.506956    0.847240    0.376239    11.00000    0.01487    0.02105 =
         0.01332   -0.00186   -0.00060    0.00160
H1    2    0.413707    0.924784    0.336662    11.00000   -1.20000
N2    3    0.462748    0.777990    0.481725    11.00000    0.01725    0.01715 =
         0.01387   -0.00401    0.00048   -0.00209
C8    1    0.280648    0.826621    0.521701    11.00000    0.01587    0.01716 =
         0.01630   -0.00320   -0.00190   -0.00044
AFIX  43
H8    2    0.183639    0.908169    0.477413    11.00000   -1.20000
AFIX   0
C9    1    0.230430    0.753519    0.634697    11.00000    0.01268    0.01586 =
         0.01834   -0.00614    0.00030   -0.00018
C10   1    0.338574    0.639158    0.716896    11.00000    0.01481    0.01757 =
         0.01737   -0.00512   -0.00085    0.00062
AFIX  43
H10   2    0.476832    0.584848    0.710793    11.00000   -1.20000
AFIX   0
C11   1    0.205518    0.618126    0.811455    11.00000    0.01718    0.01694 =
         0.01546   -0.00326   -0.00182    0.00049
AFIX  43
H11   2    0.234831    0.547167    0.881870    11.00000   -1.20000
AFIX   0
C12   1    0.025245    0.721058    0.780924    11.00000    0.01588    0.01607 =
         0.01200   -0.00244   -0.00049   -0.00005
O2    4    0.034455    0.804853    0.673541    11.00000    0.01314    0.01752 =
         0.01343   -0.00237   -0.00032    0.00129
N3    3   -0.157740    0.754821    0.841780    11.00000    0.01590    0.01663 =
         0.01556   -0.00302   -0.00032    0.00013
O3    4   -0.161932    0.686866    0.940663    11.00000    0.02300    0.02874 =
         0.01221   -0.00084    0.00180    0.00253
O4    4   -0.306750    0.850713    0.796511    11.00000    0.01457    0.02575 =
         0.02095   -0.00218   -0.00282    0.00557
HKLF 5


REM  ps_dok61a_twin1_hklf4_a.res in P-1
REM wR2 = 0.1211, GooF = S = 1.115, Restrained GooF = 1.115 for all data
REM R1 = 0.0377 for 2342 Fo > 4sig(Fo) and 0.0399 for all 2527 data
REM 177 parameters refined using 0 restraints

END

WGHT      0.0764      0.1092

REM Highest difference peak  0.226,  deepest hole -0.317,  1-sigma level  0.058
Q1    1   0.8217  0.8472  0.1949  11.00000  0.05    0.23
Q2    1   0.9559  0.6925  0.3553  11.00000  0.05    0.22
Q3    1   0.1003  0.6601  0.8041  11.00000  0.05    0.21
Q4    1   0.2880  0.6425  0.7697  11.00000  0.05    0.21
Q5    1   0.9853  0.7687  0.1969  11.00000  0.05    0.20
Q6    1   0.1326  0.7789  0.6573  11.00000  0.05    0.19
Q7    1   1.1652  0.7065  0.1971  11.00000  0.05    0.18
Q8    1   0.6173  0.8263  0.3426  11.00000  0.05    0.17
Q9    1   0.7737  0.7389  0.3534  11.00000  0.05    0.17
Q10   1   0.6021  0.7465  0.7192  11.00000  0.05    0.16
;
_shelx_res_checksum              87599
_olex2_submission_special_instructions 'No special instructions were received'
_oxdiff_exptl_absorpt_empirical_details 
;
Empirical correction (ABSPACK) includes:
- Absorption correction using spherical harmonics
- Frame scaling
;
_oxdiff_exptl_absorpt_empirical_full_max 2.107
_oxdiff_exptl_absorpt_empirical_full_min 0.468
_oxdiff_twin_integration_method  simultaneous
_oxdiff_twin_items               2
loop_
_twin_individual_id
_twin_individual_mass_fraction_refined
_oxdiff_twin_reflns_isolated
_oxdiff_twin_reflns_overlapped
_twin_individual_twin_lattice_type
_twin_individual_twin_matrix_11
_twin_individual_twin_matrix_12
_twin_individual_twin_matrix_13
_twin_individual_twin_matrix_21
_twin_individual_twin_matrix_22
_twin_individual_twin_matrix_23
_twin_individual_twin_matrix_31
_twin_individual_twin_matrix_32
_twin_individual_twin_matrix_33
1 0.590(3) 15145 2402 ref 1.0000 0.0000 0.0000 0.0000 1.0000 0.0000 0.0000
0.0000 1.0000
2 0.410(3) 0 2402 nmt -0.9994 0.1190 0.0001 -0.0001 0.9997 0.0013 -0.0018
1.0000 -0.9996

_twin_special_details            
;
Component 2 rotated by 179.9506\% 
around [0.05 0.89 0.45] (reciprocal) or [-0.00 1.00 0.00] (direct)
;
####################################################################### 
# 
# This file contains crystal structure data downloaded from the 
# Cambridge Structural Database (CSD) hosted by the Cambridge 
# Crystallographic Data Centre (CCDC).
# 
# Full information about CCDC data access policies and citation 
# guidelines are available at http://www.ccdc.cam.ac.uk/access/V1 
# 
# Audit and citation data items may have been added by the CCDC. 
# Please retain this information to preserve the provenance of 
# this file and to allow appropriate attribution of the data. 
# 
#######################################################################

data_ps_dok65
_database_code_depnum_ccdc_archive 'CCDC 2350550'
loop_
_audit_author_name
_audit_author_address
'Paulina Sobczak'
;Lodz University of Technology
Poland
;
_audit_update_record             
;
2024-04-23 deposited with the CCDC.	2025-01-10 downloaded from the CCDC.
;
_audit_creation_date             2024-03-15
_audit_creation_method           
;
Olex2 1.5-ac5-024
(compiled 2022.04.12 svn.rca3783a0 for Rigaku Oxford Diffraction, GUI svn.r6498)
;
_shelx_SHELXL_version_number     2018/3
_chemical_name_common            ?
_chemical_name_systematic        ?
_chemical_formula_moiety         'C15 H16 N2 O2'
_chemical_formula_sum            'C15 H16 N2 O2'
_chemical_formula_weight         256.30
_chemical_absolute_configuration ?
_chemical_melting_point          ?
_chemical_oxdiff_formula         'C15 H16 N2 O2'
loop_
_atom_type_symbol
_atom_type_description
_atom_type_scat_dispersion_real
_atom_type_scat_dispersion_imag
_atom_type_scat_source
C C 0.0181 0.0091 'International Tables Vol C Tables 4.2.6.8 and 6.1.1.4'
H H 0.0000 0.0000 'International Tables Vol C Tables 4.2.6.8 and 6.1.1.4'
N N 0.0311 0.0180 'International Tables Vol C Tables 4.2.6.8 and 6.1.1.4'
O O 0.0492 0.0322 'International Tables Vol C Tables 4.2.6.8 and 6.1.1.4'

_shelx_space_group_comment       
;
The symmetry employed for this shelxl refinement is uniquely defined
by the following loop, which should always be used as a source of
symmetry information in preference to the above space-group names.
They are only intended as comments.
;
_space_group_crystal_system      orthorhombic
_space_group_IT_number           19
_space_group_name_H-M_alt        'P 21 21 21'
_space_group_name_Hall           'P 2ac 2ab'
loop_
_space_group_symop_operation_xyz
'x, y, z'
'-x+1/2, -y, z+1/2'
'-x, y+1/2, -z+1/2'
'x+1/2, -y+1/2, -z'

_cell_length_a                   5.19160(10)
_cell_length_b                   8.53580(10)
_cell_length_c                   29.4619(5)
_cell_angle_alpha                90
_cell_angle_beta                 90
_cell_angle_gamma                90
_cell_volume                     1305.59(4)
_cell_formula_units_Z            4
_cell_measurement_reflns_used    9009
_cell_measurement_temperature    99.9(5)
_cell_measurement_theta_max      78.9650
_cell_measurement_theta_min      5.3680
_shelx_estimated_absorpt_T_max   0.964
_shelx_estimated_absorpt_T_min   0.859
_exptl_absorpt_coefficient_mu    0.709
_exptl_absorpt_correction_T_max  0.970
_exptl_absorpt_correction_T_min  0.908
_exptl_absorpt_correction_type   analytical
_exptl_absorpt_process_details   
;
CrysAlisPro 1.171.42.64a (Rigaku Oxford Diffraction, 2022)
Analytical numeric absorption correction using a multifaceted crystal
model based on expressions derived by R.C. Clark & J.S. Reid.
(Clark, R. C. & Reid, J. S. (1995). Acta Cryst. A51, 887-897)
Empirical absorption correction using spherical harmonics,
implemented in SCALE3 ABSPACK scaling algorithm.
;
_exptl_absorpt_special_details   ?
_exptl_crystal_colour            colourless
_exptl_crystal_colour_primary    colourless
_exptl_crystal_density_diffrn    1.304
_exptl_crystal_density_meas      ?
_exptl_crystal_density_method    ?
_exptl_crystal_description       plate
_exptl_crystal_F_000             544
loop_
_exptl_crystal_face_index_h
_exptl_crystal_face_index_k
_exptl_crystal_face_index_l
_exptl_crystal_face_perp_dist
0 5 -3 0.0337
3 0 3 0.0861
-3 0 -3 0.1230
1 0 -19 0.0326
-1 0 19 0.0326
0 4 12 0.0262
0 -5 -9 0.0443
0 -5 6 0.0386
-1 5 -4 0.0387
-1 -5 2 0.0421
1 1 17 0.0532
0 -5 4 0.0362
-1 4 -13 0.0290
-1 0 -17 0.0494
-1 -5 -5 0.0484
0 0 -19 0.0200
0 0 19 0.0308

_exptl_crystal_size_max          0.221
_exptl_crystal_size_mid          0.085
_exptl_crystal_size_min          0.052
loop_
_exptl_oxdiff_crystal_face_indexfrac_h
_exptl_oxdiff_crystal_face_indexfrac_k
_exptl_oxdiff_crystal_face_indexfrac_l
_exptl_oxdiff_crystal_face_x
_exptl_oxdiff_crystal_face_y
_exptl_oxdiff_crystal_face_z
-0.1836 5.4456 -3.3724 0.0398 0.1734 -0.9840
3.3229 0.1921 3.0995 -0.2309 -0.9642 -0.1303
-3.3216 0.0076 -3.2153 0.2318 0.9682 0.0940
0.6142 -0.0556 -18.8048 -0.9608 0.2302 -0.1545
-0.6142 0.0556 18.8048 0.9608 -0.2302 0.1545
-0.1336 4.3756 11.7113 0.7114 -0.1690 -0.6821
0.0013 -4.9396 -8.6672 -0.5708 0.1351 0.8099
-0.4888 -5.2207 5.7726 0.1585 -0.0397 0.9866
-0.9776 5.1794 -3.9223 0.0968 0.3977 -0.9124
-0.7500 -5.3561 2.4174 0.0258 0.1007 0.9946
1.4966 0.5723 17.0220 0.6498 -0.7596 -0.0266
-0.2989 -5.3998 3.9345 0.0439 -0.0541 0.9976
-0.6583 3.8618 -13.1954 -0.4211 0.4943 -0.7605
-1.4827 -0.3781 -17.1255 -0.6500 0.7599 -0.0091
-1.0158 -5.0766 -5.0481 -0.2870 0.3331 0.8982
-0.0966 -0.2096 -19.1047 -0.8980 0.4277 -0.1039
0.0715 -0.1204 19.1173 0.8907 -0.4243 0.1634

_exptl_transmission_factor_max   ?
_exptl_transmission_factor_min   ?
_diffrn_reflns_av_R_equivalents  0.0318
_diffrn_reflns_av_unetI/netI     0.0224
_diffrn_reflns_Laue_measured_fraction_full 0.999
_diffrn_reflns_Laue_measured_fraction_max 0.975
_diffrn_reflns_limit_h_max       6
_diffrn_reflns_limit_h_min       -6
_diffrn_reflns_limit_k_max       8
_diffrn_reflns_limit_k_min       -10
_diffrn_reflns_limit_l_max       36
_diffrn_reflns_limit_l_min       -35
_diffrn_reflns_number            13101
_diffrn_reflns_point_group_measured_fraction_full 0.999
_diffrn_reflns_point_group_measured_fraction_max 0.949
_diffrn_reflns_theta_full        67.684
_diffrn_reflns_theta_max         79.116
_diffrn_reflns_theta_min         5.396
_diffrn_ambient_environment      N~2~
_diffrn_ambient_temperature      99.9(5)
_diffrn_detector                 'Hybrid Pixel Array Detector'
_diffrn_detector_area_resol_mean 5.8140
_diffrn_detector_type            'Pilatus 300K'
_diffrn_measured_fraction_theta_full 0.999
_diffrn_measured_fraction_theta_max 0.975
_diffrn_measurement_details      
;
List of Runs (angles in degrees, time in seconds):

  # Type    Start    End  Width  t~exp~   \w     \q     \k     \f   Frames
#--------------------------------------------------------------------------
  1  \w     97.00 178.00   0.50    1.00    --  110.00  19.00 120.00  162
  2  \w     25.00 114.00   0.50    0.20    --   48.87  77.00   0.00  178
  3  \w     25.00 114.00   0.50    0.20    --   48.87  77.00-120.00  178
  4  \w    -43.00 -13.00   0.50    1.00    --  -88.50  38.00 120.00   60
  5  \w    -43.00 -13.00   0.50    1.00    --  -88.50  38.00  90.00   60
  6  \w    -43.00 -13.00   0.50    1.00    --  -88.50  38.00 -30.00   60
  7  \w    -66.00 -17.00   0.50    1.00    --  -88.50  57.00 -60.00   98
  8  \w   -108.00 -28.00   0.50    1.00    --  -88.50 156.00  85.00  160
  9  \w   -114.00 -25.00   0.50    0.20    --  -48.87 -77.00  90.00  178
 10  \w   -160.00 -73.00   0.50    1.00    --  -88.50 -57.00  60.00  174
 11  \w   -154.00-119.00   0.50    1.00    --  -88.50 -77.00 -30.00   70
 12  \w   -114.00 -25.00   0.50    0.20    --  -48.87 -77.00-180.00  178
 13  \w    -27.00  24.00   0.50    0.20    --   48.87 -14.00 -69.00  102
 14  \w     45.00 105.00   0.50    1.00    --  110.00 -77.00-180.00  120
 15  \w     38.00  66.00   0.50    1.00    --  110.00 -57.00 -90.00   56
 16  \w     38.00  66.00   0.50    1.00    --  110.00 -57.00 -30.00   56
 17  \w     38.00  66.00   0.50    1.00    --  110.00 -57.00   0.00   56
 18  \w     38.00  66.00   0.50    1.00    --  110.00 -57.00  30.00   56
 19  \w     38.00  66.00   0.50    1.00    --  110.00 -57.00 120.00   56
 20  \w     41.00 113.00   0.50    1.00    --  110.00-125.00-120.00  144
 21  \w     41.00 113.00   0.50    1.00    --  110.00-125.00 -60.00  144
 22  \w    -43.00  27.00   0.50    0.20    --  -48.87  38.00 150.00  140
 23  \w    -24.00  27.00   0.50    0.20    --  -48.87  14.00 101.00  102
 24  \w    -26.00  27.00   0.50    0.20    --  -48.87  19.00  30.00  106
;
_diffrn_measurement_device       'four-circle diffractometer'
_diffrn_measurement_device_type  'XtaLAB Synergy, Dualflex, Pilatus 300K'
_diffrn_measurement_method       '\w scans'
_diffrn_orient_matrix_type       
'CrysAlisPro convention (1999,Acta A55,543-557)'
_diffrn_orient_matrix_UB_11      -0.1154356000
_diffrn_orient_matrix_UB_12      0.0326632000
_diffrn_orient_matrix_UB_13      0.0472272000
_diffrn_orient_matrix_UB_21      -0.2710243000
_diffrn_orient_matrix_UB_22      0.0096242000
_diffrn_orient_matrix_UB_23      -0.0211198000
_diffrn_orient_matrix_UB_31      -0.0360279000
_diffrn_orient_matrix_UB_32      -0.1772352000
_diffrn_orient_matrix_UB_33      0.0075633000
_diffrn_radiation_monochromator  mirror
_diffrn_radiation_probe          x-ray
_diffrn_radiation_type           'Cu K\a'
_diffrn_radiation_wavelength     1.54184
_diffrn_source                   'micro-focus sealed X-ray tube'
_diffrn_source_type              'PhotonJet (Cu) X-ray Source'
_reflns_Friedel_coverage         0.635
_reflns_Friedel_fraction_full    0.999
_reflns_Friedel_fraction_max     0.912
_reflns_number_gt                2564
_reflns_number_total             2692
_reflns_special_details          
;
 Reflections were merged by SHELXL according to the crystal
 class for the calculation of statistics and refinement.
 
 _reflns_Friedel_fraction is defined as the number of unique
 Friedel pairs measured divided by the number that would be
 possible theoretically, ignoring centric projections and
 systematic absences.
;
_reflns_threshold_expression     'I > 2\s(I)'
_computing_cell_refinement       'CrysAlisPro 1.171.42.64a (Rigaku OD, 2022)'
_computing_data_collection       'CrysAlisPro 1.171.42.64a (Rigaku OD, 2022)'
_computing_data_reduction        'CrysAlisPro 1.171.42.64a (Rigaku OD, 2022)'
_computing_molecular_graphics    'Olex2 1.5-ac5-024 (Dolomanov et al., 2009)'
_computing_publication_material  'Olex2 1.5-ac5-024 (Dolomanov et al., 2009)'
_computing_structure_refinement  'SHELXL 2018/3 (Sheldrick, 2015)'
_computing_structure_solution    
'olex2.solve 1.5-ac5-024 (Bourhis et al., 2015)'
_refine_diff_density_max         0.190
_refine_diff_density_min         -0.181
_refine_diff_density_rms         0.034
_refine_ls_abs_structure_details 
;
 Flack x determined using 979 quotients [(I+)-(I-)]/[(I+)+(I-)]
 (Parsons, Flack and Wagner, Acta Cryst. B69 (2013) 249-259).
;
_refine_ls_abs_structure_Flack   -0.06(9)
_refine_ls_extinction_coef       .
_refine_ls_extinction_method     none
_refine_ls_goodness_of_fit_ref   1.048
_refine_ls_hydrogen_treatment    mixed
_refine_ls_matrix_type           full
_refine_ls_number_parameters     177
_refine_ls_number_reflns         2692
_refine_ls_number_restraints     0
_refine_ls_R_factor_all          0.0303
_refine_ls_R_factor_gt           0.0286
_refine_ls_restrained_S_all      1.048
_refine_ls_shift/su_max          0.001
_refine_ls_shift/su_mean         0.000
_refine_ls_structure_factor_coef Fsqd
_refine_ls_weighting_details     
'w=1/[\s^2^(Fo^2^)+(0.0375P)^2^+0.2148P] where P=(Fo^2^+2Fc^2^)/3'
_refine_ls_weighting_scheme      calc
_refine_ls_wR_factor_gt          0.0734
_refine_ls_wR_factor_ref         0.0746
_refine_special_details          ?
_olex2_refinement_description    
;
1. Fixed Uiso
 At 1.2 times of:
  All C(H) groups, All N(H) groups
 At 1.5 times of:
  All C(H,H,H) groups
2.a Aromatic/amide H refined with riding coordinates:
 C6(H6), C7(H7), C3(H3), C4(H4), C8(H8), C14(H14), C13(H13), C11(H11), C10(H10)
2.b Idealised Me refined as rotating group:
 C1(H1A,H1B,H1C), C15(H15A,H15B,H15C)
;
_atom_sites_solution_hydrogens   mixed
_atom_sites_solution_primary     iterative
_atom_sites_solution_secondary   ?
loop_
_atom_site_label
_atom_site_type_symbol
_atom_site_fract_x
_atom_site_fract_y
_atom_site_fract_z
_atom_site_U_iso_or_equiv
_atom_site_adp_type
_atom_site_occupancy
_atom_site_site_symmetry_order
_atom_site_calc_flag
_atom_site_refinement_flags_posn
_atom_site_refinement_flags_adp
_atom_site_refinement_flags_occupancy
_atom_site_disorder_assembly
_atom_site_disorder_group
C5 C 0.8257(3) 0.77728(18) 0.75207(5) 0.0239(3) Uani 1 1 d . . . . .
C6 C 0.8588(3) 0.86414(19) 0.79185(6) 0.0267(3) Uani 1 1 d . . . . .
H6 H 0.992868 0.939631 0.793570 0.032 Uiso 1 1 calc R U . . .
C7 C 0.6987(3) 0.84145(19) 0.82868(6) 0.0267(3) Uani 1 1 d . . . . .
H7 H 0.722283 0.902247 0.855366 0.032 Uiso 1 1 calc R U . . .
C2 C 0.5029(3) 0.73009(19) 0.82700(6) 0.0248(3) Uani 1 1 d . . . . .
C3 C 0.4670(3) 0.64319(19) 0.78744(5) 0.0253(3) Uani 1 1 d . . . . .
H3 H 0.333591 0.567221 0.785907 0.030 Uiso 1 1 calc R U . . .
C4 C 0.6268(3) 0.66777(18) 0.75022(5) 0.0252(3) Uani 1 1 d . . . . .
H4 H 0.599964 0.609232 0.723202 0.030 Uiso 1 1 calc R U . . .
O1 O 0.3575(2) 0.71502(14) 0.86567(4) 0.0304(3) Uani 1 1 d . . . . .
C1 C 0.1926(3) 0.5822(2) 0.86836(6) 0.0308(4) Uani 1 1 d . . . . .
H1A H 0.053195 0.592829 0.846153 0.046 Uiso 1 1 calc R U . . .
H1B H 0.119463 0.575124 0.898954 0.046 Uiso 1 1 calc R U . . .
H1C H 0.291706 0.487086 0.861823 0.046 Uiso 1 1 calc R U . . .
N1 N 0.9918(3) 0.80698(17) 0.71501(5) 0.0307(3) Uani 1 1 d . . . . .
H1 H 1.153(4) 0.871(2) 0.7206(7) 0.037 Uiso 1 1 d . U . . .
N2 N 0.9581(3) 0.72982(15) 0.67574(5) 0.0251(3) Uani 1 1 d . . . . .
C8 C 1.1274(3) 0.75106(18) 0.64372(5) 0.0244(3) Uani 1 1 d . . . . .
H8 H 1.269801 0.818729 0.648782 0.029 Uiso 1 1 calc R U . . .
C9 C 1.1002(3) 0.67232(18) 0.60046(5) 0.0239(3) Uani 1 1 d . . . . .
C14 C 1.2743(3) 0.70364(19) 0.56535(6) 0.0264(3) Uani 1 1 d . . . . .
H14 H 1.409275 0.776976 0.570083 0.032 Uiso 1 1 calc R U . . .
C13 C 1.2522(3) 0.62909(19) 0.52381(6) 0.0269(4) Uani 1 1 d . . . . .
H13 H 1.370983 0.651932 0.500188 0.032 Uiso 1 1 calc R U . . .
C12 C 1.0563(3) 0.52076(18) 0.51662(5) 0.0242(3) Uani 1 1 d . . . . .
C11 C 0.8831(3) 0.48672(19) 0.55135(5) 0.0262(3) Uani 1 1 d . . . . .
H11 H 0.750368 0.411778 0.546702 0.031 Uiso 1 1 calc R U . . .
C10 C 0.9053(3) 0.56274(19) 0.59272(5) 0.0255(3) Uani 1 1 d . . . . .
H10 H 0.785909 0.539910 0.616233 0.031 Uiso 1 1 calc R U . . .
O2 O 1.0508(2) 0.45341(14) 0.47423(4) 0.0284(3) Uani 1 1 d . . . . .
C15 C 0.8359(4) 0.3552(2) 0.46418(6) 0.0330(4) Uani 1 1 d . . . . .
H15A H 0.846812 0.319768 0.432595 0.050 Uiso 1 1 calc R U . . .
H15B H 0.675888 0.414204 0.468578 0.050 Uiso 1 1 calc R U . . .
H15C H 0.837333 0.264171 0.484443 0.050 Uiso 1 1 calc R U . . .

loop_
_atom_site_aniso_label
_atom_site_aniso_U_11
_atom_site_aniso_U_22
_atom_site_aniso_U_33
_atom_site_aniso_U_23
_atom_site_aniso_U_13
_atom_site_aniso_U_12
C5 0.0244(7) 0.0197(7) 0.0276(8) 0.0023(6) -0.0039(6) 0.0036(6)
C6 0.0280(8) 0.0194(7) 0.0328(9) -0.0004(6) -0.0068(7) -0.0022(7)
C7 0.0311(8) 0.0213(7) 0.0276(8) -0.0045(7) -0.0069(7) 0.0005(7)
C2 0.0259(7) 0.0230(7) 0.0256(8) -0.0016(6) -0.0026(6) 0.0042(6)
C3 0.0237(7) 0.0222(7) 0.0301(8) -0.0028(6) -0.0046(6) -0.0011(6)
C4 0.0245(7) 0.0223(7) 0.0286(8) -0.0041(6) -0.0052(6) 0.0020(6)
O1 0.0341(6) 0.0298(6) 0.0273(6) -0.0053(5) 0.0020(5) -0.0022(5)
C1 0.0305(9) 0.0313(9) 0.0306(8) -0.0010(7) 0.0020(7) -0.0027(7)
N1 0.0304(8) 0.0297(8) 0.0319(7) 0.0005(6) -0.0024(6) -0.0050(6)
N2 0.0264(7) 0.0214(6) 0.0276(7) 0.0027(5) -0.0021(5) 0.0009(5)
C8 0.0216(7) 0.0203(7) 0.0313(8) 0.0024(6) -0.0008(6) -0.0014(6)
C9 0.0228(7) 0.0192(7) 0.0298(8) 0.0052(6) -0.0002(6) 0.0040(6)
C14 0.0222(7) 0.0207(7) 0.0362(9) 0.0045(6) 0.0016(7) 0.0007(6)
C13 0.0252(7) 0.0218(8) 0.0337(9) 0.0057(7) 0.0060(7) 0.0025(7)
C12 0.0246(7) 0.0198(7) 0.0282(8) 0.0054(6) 0.0007(7) 0.0042(6)
C11 0.0227(7) 0.0255(8) 0.0304(8) 0.0060(7) -0.0004(6) -0.0015(6)
C10 0.0223(7) 0.0269(8) 0.0272(8) 0.0064(6) 0.0011(6) -0.0004(6)
O2 0.0304(6) 0.0266(6) 0.0283(6) 0.0014(5) 0.0041(5) -0.0010(5)
C15 0.0317(8) 0.0370(10) 0.0303(8) -0.0022(8) -0.0009(7) -0.0027(8)

_geom_special_details            
;
 All esds (except the esd in the dihedral angle between two l.s. planes)
 are estimated using the full covariance matrix.  The cell esds are taken
 into account individually in the estimation of esds in distances, angles
 and torsion angles; correlations between esds in cell parameters are only
 used when they are defined by crystal symmetry.  An approximate (isotropic)
 treatment of cell esds is used for estimating esds involving l.s. planes.
;
loop_
_geom_bond_atom_site_label_1
_geom_bond_atom_site_label_2
_geom_bond_distance
_geom_bond_site_symmetry_2
_geom_bond_publ_flag
C5 C6 1.397(2) . ?
C5 C4 1.394(2) . ?
C5 N1 1.414(2) . ?
C6 H6 0.9500 . ?
C6 C7 1.380(2) . ?
C7 H7 0.9500 . ?
C7 C2 1.393(2) . ?
C2 C3 1.394(2) . ?
C2 O1 1.373(2) . ?
C3 H3 0.9500 . ?
C3 C4 1.391(2) . ?
C4 H4 0.9500 . ?
O1 C1 1.423(2) . ?
C1 H1A 0.9800 . ?
C1 H1B 0.9800 . ?
C1 H1C 0.9800 . ?
N1 H1 1.01(2) . ?
N1 N2 1.343(2) . ?
N2 C8 1.302(2) . ?
C8 H8 0.9500 . ?
C8 C9 1.448(2) . ?
C9 C14 1.400(2) . ?
C9 C10 1.396(2) . ?
C14 H14 0.9500 . ?
C14 C13 1.384(2) . ?
C13 H13 0.9500 . ?
C13 C12 1.391(2) . ?
C12 C11 1.393(2) . ?
C12 O2 1.375(2) . ?
C11 H11 0.9500 . ?
C11 C10 1.386(2) . ?
C10 H10 0.9500 . ?
O2 C15 1.426(2) . ?
C15 H15A 0.9800 . ?
C15 H15B 0.9800 . ?
C15 H15C 0.9800 . ?

loop_
_geom_angle_atom_site_label_1
_geom_angle_atom_site_label_2
_geom_angle_atom_site_label_3
_geom_angle
_geom_angle_site_symmetry_1
_geom_angle_site_symmetry_3
_geom_angle_publ_flag
C6 C5 N1 118.52(14) . . ?
C4 C5 C6 118.66(15) . . ?
C4 C5 N1 122.80(15) . . ?
C5 C6 H6 119.6 . . ?
C7 C6 C5 120.72(15) . . ?
C7 C6 H6 119.6 . . ?
C6 C7 H7 119.8 . . ?
C6 C7 C2 120.48(15) . . ?
C2 C7 H7 119.8 . . ?
C7 C2 C3 119.37(15) . . ?
O1 C2 C7 115.83(14) . . ?
O1 C2 C3 124.80(15) . . ?
C2 C3 H3 120.0 . . ?
C4 C3 C2 119.95(14) . . ?
C4 C3 H3 120.0 . . ?
C5 C4 H4 119.6 . . ?
C3 C4 C5 120.80(14) . . ?
C3 C4 H4 119.6 . . ?
C2 O1 C1 116.85(13) . . ?
O1 C1 H1A 109.5 . . ?
O1 C1 H1B 109.5 . . ?
O1 C1 H1C 109.5 . . ?
H1A C1 H1B 109.5 . . ?
H1A C1 H1C 109.5 . . ?
H1B C1 H1C 109.5 . . ?
C5 N1 H1 118.4(12) . . ?
N2 N1 C5 119.85(14) . . ?
N2 N1 H1 120.8(12) . . ?
C8 N2 N1 117.90(14) . . ?
N2 C8 H8 119.8 . . ?
N2 C8 C9 120.48(14) . . ?
C9 C8 H8 119.8 . . ?
C14 C9 C8 119.93(14) . . ?
C10 C9 C8 121.71(14) . . ?
C10 C9 C14 118.35(15) . . ?
C9 C14 H14 119.6 . . ?
C13 C14 C9 120.82(15) . . ?
C13 C14 H14 119.6 . . ?
C14 C13 H13 120.0 . . ?
C14 C13 C12 120.05(15) . . ?
C12 C13 H13 120.0 . . ?
C13 C12 C11 119.93(15) . . ?
O2 C12 C13 115.56(14) . . ?
O2 C12 C11 124.50(15) . . ?
C12 C11 H11 120.2 . . ?
C10 C11 C12 119.64(15) . . ?
C10 C11 H11 120.2 . . ?
C9 C10 H10 119.4 . . ?
C11 C10 C9 121.20(15) . . ?
C11 C10 H10 119.4 . . ?
C12 O2 C15 116.79(13) . . ?
O2 C15 H15A 109.5 . . ?
O2 C15 H15B 109.5 . . ?
O2 C15 H15C 109.5 . . ?
H15A C15 H15B 109.5 . . ?
H15A C15 H15C 109.5 . . ?
H15B C15 H15C 109.5 . . ?

loop_
_geom_torsion_atom_site_label_1
_geom_torsion_atom_site_label_2
_geom_torsion_atom_site_label_3
_geom_torsion_atom_site_label_4
_geom_torsion
_geom_torsion_site_symmetry_1
_geom_torsion_site_symmetry_2
_geom_torsion_site_symmetry_3
_geom_torsion_site_symmetry_4
_geom_torsion_publ_flag
C5 C6 C7 C2 0.7(2) . . . . ?
C5 N1 N2 C8 -174.55(14) . . . . ?
C6 C5 C4 C3 -1.1(2) . . . . ?
C6 C5 N1 N2 -177.34(14) . . . . ?
C6 C7 C2 C3 -1.0(2) . . . . ?
C6 C7 C2 O1 178.96(14) . . . . ?
C7 C2 C3 C4 0.2(2) . . . . ?
C7 C2 O1 C1 -167.59(14) . . . . ?
C2 C3 C4 C5 0.9(2) . . . . ?
C3 C2 O1 C1 12.4(2) . . . . ?
C4 C5 C6 C7 0.4(2) . . . . ?
C4 C5 N1 N2 1.1(2) . . . . ?
O1 C2 C3 C4 -179.75(15) . . . . ?
N1 C5 C6 C7 178.86(15) . . . . ?
N1 C5 C4 C3 -179.59(15) . . . . ?
N1 N2 C8 C9 -179.40(14) . . . . ?
N2 C8 C9 C14 175.99(15) . . . . ?
N2 C8 C9 C10 -5.0(2) . . . . ?
C8 C9 C14 C13 179.72(14) . . . . ?
C8 C9 C10 C11 -179.21(15) . . . . ?
C9 C14 C13 C12 -0.4(2) . . . . ?
C14 C9 C10 C11 -0.2(2) . . . . ?
C14 C13 C12 C11 -0.3(2) . . . . ?
C14 C13 C12 O2 179.92(14) . . . . ?
C13 C12 C11 C10 0.8(2) . . . . ?
C13 C12 O2 C15 -173.26(14) . . . . ?
C12 C11 C10 C9 -0.6(2) . . . . ?
C11 C12 O2 C15 7.0(2) . . . . ?
C10 C9 C14 C13 0.7(2) . . . . ?
O2 C12 C11 C10 -179.46(14) . . . . ?

_shelx_res_file                  
;
TITL ps_dok65_a.res in P2(1)2(1)2(1)
    ps_dok65.res
    created by SHELXL-2018/3 at 16:28:59 on 15-Mar-2024
REM Old TITL ps_dok65 in P2(1)2(1)2(1)
REM SHELXT solution in P2(1)2(1)2(1): R1 0.085, Rweak 0.016, Alpha 0.001
REM <I/s> 0.360 for 25 systematic absences, Orientation as input
REM Flack x = -0.039 ( 0.084 ) from 976 Parsons' quotients
REM Formula found by SHELXT: H13 H1 H10
CELL 1.54184 5.1916 8.5358 29.4619 90 90 90
ZERR 4 0.0001 0.0001 0.0005 0 0 0
LATT -1
SYMM 0.5-X,-Y,0.5+Z
SYMM -X,0.5+Y,0.5-Z
SYMM 0.5+X,0.5-Y,-Z
SFAC C H N O
UNIT 60 64 8 8

L.S. 10
PLAN  10
SIZE 0.052 0.085 0.221
TEMP -173
CONF
BOND
list 4
MORE -1
BOND $H
fmap 2
acta
REM <olex2.extras>
REM <HklSrc "%.\\ps_dok65.hkl">
REM </olex2.extras>

WGHT    0.037500    0.214800
FVAR       0.89567
C5    1    0.825695    0.777284    0.752071    11.00000    0.02443    0.01970 =
         0.02765    0.00227   -0.00387    0.00360
C6    1    0.858761    0.864142    0.791853    11.00000    0.02799    0.01939 =
         0.03283   -0.00041   -0.00681   -0.00217
AFIX  43
H6    2    0.992868    0.939631    0.793570    11.00000   -1.20000
AFIX   0
C7    1    0.698704    0.841451    0.828678    11.00000    0.03113    0.02132 =
         0.02762   -0.00454   -0.00693    0.00049
AFIX  43
H7    2    0.722283    0.902247    0.855366    11.00000   -1.20000
AFIX   0
C2    1    0.502909    0.730092    0.826997    11.00000    0.02588    0.02304 =
         0.02559   -0.00163   -0.00265    0.00420
C3    1    0.467042    0.643187    0.787439    11.00000    0.02366    0.02218 =
         0.03010   -0.00284   -0.00459   -0.00106
AFIX  43
H3    2    0.333591    0.567221    0.785907    11.00000   -1.20000
AFIX   0
C4    1    0.626755    0.667771    0.750217    11.00000    0.02451    0.02233 =
         0.02864   -0.00414   -0.00517    0.00197
AFIX  43
H4    2    0.599964    0.609232    0.723202    11.00000   -1.20000
AFIX   0
O1    4    0.357542    0.715023    0.865672    11.00000    0.03411    0.02983 =
         0.02732   -0.00532    0.00198   -0.00222
C1    1    0.192642    0.582176    0.868360    11.00000    0.03049    0.03127 =
         0.03060   -0.00105    0.00200   -0.00274
AFIX 137
H1A   2    0.053195    0.592829    0.846153    11.00000   -1.50000
H1B   2    0.119463    0.575124    0.898954    11.00000   -1.50000
H1C   2    0.291706    0.487086    0.861823    11.00000   -1.50000
AFIX   0
N1    3    0.991825    0.806982    0.715014    11.00000    0.03043    0.02973 =
         0.03191    0.00054   -0.00244   -0.00496
H1    2    1.153022    0.871021    0.720564    11.00000   -1.20000
N2    3    0.958099    0.729822    0.675743    11.00000    0.02637    0.02139 =
         0.02761    0.00271   -0.00206    0.00089
C8    1    1.127380    0.751064    0.643723    11.00000    0.02156    0.02032 =
         0.03130    0.00244   -0.00083   -0.00142
AFIX  43
H8    2    1.269801    0.818729    0.648782    11.00000   -1.20000
AFIX   0
C9    1    1.100154    0.672319    0.600465    11.00000    0.02278    0.01921 =
         0.02982    0.00519   -0.00022    0.00399
C14   1    1.274275    0.703642    0.565349    11.00000    0.02223    0.02070 =
         0.03617    0.00446    0.00157    0.00069
AFIX  43
H14   2    1.409275    0.776976    0.570083    11.00000   -1.20000
AFIX   0
C13   1    1.252209    0.629090    0.523808    11.00000    0.02521    0.02179 =
         0.03368    0.00572    0.00605    0.00245
AFIX  43
H13   2    1.370983    0.651932    0.500188    11.00000   -1.20000
AFIX   0
C12   1    1.056277    0.520762    0.516620    11.00000    0.02462    0.01979 =
         0.02820    0.00537    0.00070    0.00417
C11   1    0.883061    0.486717    0.551351    11.00000    0.02267    0.02555 =
         0.03038    0.00600   -0.00041   -0.00150
AFIX  43
H11   2    0.750368    0.411778    0.546702    11.00000   -1.20000
AFIX   0
C10   1    0.905341    0.562745    0.592716    11.00000    0.02230    0.02692 =
         0.02724    0.00637    0.00108   -0.00045
AFIX  43
H10   2    0.785909    0.539910    0.616233    11.00000   -1.20000
AFIX   0
O2    4    1.050751    0.453405    0.474234    11.00000    0.03041    0.02656 =
         0.02830    0.00140    0.00413   -0.00101
C15   1    0.835883    0.355203    0.464175    11.00000    0.03174    0.03700 =
         0.03028   -0.00215   -0.00087   -0.00271
AFIX 137
H15A  2    0.846812    0.319768    0.432595    11.00000   -1.50000
H15B  2    0.675888    0.414204    0.468578    11.00000   -1.50000
H15C  2    0.837333    0.264171    0.484443    11.00000   -1.50000
AFIX   0
HKLF 4


REM  ps_dok65_a.res in P2(1)2(1)2(1)
REM wR2 = 0.0746, GooF = S = 1.048, Restrained GooF = 1.048 for all data
REM R1 = 0.0286 for 2564 Fo > 4sig(Fo) and 0.0303 for all 2692 data
REM 177 parameters refined using 0 restraints

END

WGHT      0.0375      0.2148

REM Highest difference peak  0.190,  deepest hole -0.181,  1-sigma level  0.034
Q1    1   1.1184  0.7073  0.6256  11.00000  0.05    0.19
Q2    1   1.0725  0.8000  0.6401  11.00000  0.05    0.15
Q3    1   1.1992  0.7562  0.6459  11.00000  0.05    0.13
Q4    1   0.9448  0.5179  0.5308  11.00000  0.05    0.12
Q5    1   0.5282  0.6489  0.8121  11.00000  0.05    0.11
Q6    1   0.6814  0.7605  0.7493  11.00000  0.05    0.10
Q7    1   0.6581  0.7467  0.8332  11.00000  0.05    0.10
Q8    1   1.0798  0.5871  0.6019  11.00000  0.05    0.10
Q9    1   1.5501  0.7937  0.6176  11.00000  0.05    0.10
Q10   1   0.9703  0.6438  0.5939  11.00000  0.05    0.10
;
_shelx_res_checksum              43808
_olex2_submission_special_instructions 'No special instructions were received'
_oxdiff_exptl_absorpt_empirical_details 
;
Empirical correction (ABSPACK) includes:
- Absorption correction using spherical harmonics
- Frame scaling
;
_oxdiff_exptl_absorpt_empirical_full_max 1.526
_oxdiff_exptl_absorpt_empirical_full_min 0.641
####################################################################### 
# 
# This file contains crystal structure data downloaded from the 
# Cambridge Structural Database (CSD) hosted by the Cambridge 
# Crystallographic Data Centre (CCDC).
# 
# Full information about CCDC data access policies and citation 
# guidelines are available at http://www.ccdc.cam.ac.uk/access/V1 
# 
# Audit and citation data items may have been added by the CCDC. 
# Please retain this information to preserve the provenance of 
# this file and to allow appropriate attribution of the data. 
# 
#######################################################################

data_ps_dok59
_database_code_depnum_ccdc_archive 'CCDC 2350544'
loop_
_audit_author_name
_audit_author_address
'Paulina Sobczak'
;Lodz University of Technology
Poland
;
_audit_update_record             
;
2024-04-23 deposited with the CCDC.	2025-01-10 downloaded from the CCDC.
;
_audit_creation_date             2023-12-07
_audit_creation_method           
;
Olex2 1.5-ac5-024
(compiled 2022.04.12 svn.rca3783a0 for Rigaku Oxford Diffraction, GUI svn.r6498)
;
_shelx_SHELXL_version_number     2018/3
_chemical_name_common            ?
_chemical_name_systematic        ?
_chemical_formula_moiety         'C14 H14 N2 O2'
_chemical_formula_sum            'C14 H14 N2 O2'
_chemical_formula_weight         242.27
_chemical_melting_point          ?
_chemical_oxdiff_formula         'C14 H14 N2 O2'
loop_
_atom_type_symbol
_atom_type_description
_atom_type_scat_dispersion_real
_atom_type_scat_dispersion_imag
_atom_type_scat_source
C C 0.0181 0.0091 'International Tables Vol C Tables 4.2.6.8 and 6.1.1.4'
H H 0.0000 0.0000 'International Tables Vol C Tables 4.2.6.8 and 6.1.1.4'
N N 0.0311 0.0180 'International Tables Vol C Tables 4.2.6.8 and 6.1.1.4'
O O 0.0492 0.0322 'International Tables Vol C Tables 4.2.6.8 and 6.1.1.4'

_shelx_space_group_comment       
;
The symmetry employed for this shelxl refinement is uniquely defined
by the following loop, which should always be used as a source of
symmetry information in preference to the above space-group names.
They are only intended as comments.
;
_space_group_crystal_system      monoclinic
_space_group_IT_number           14
_space_group_name_H-M_alt        'P 1 21/c 1'
_space_group_name_Hall           '-P 2ybc'
loop_
_space_group_symop_operation_xyz
'x, y, z'
'-x, y+1/2, -z+1/2'
'-x, -y, -z'
'x, -y-1/2, z-1/2'

_cell_length_a                   26.7493(5)
_cell_length_b                   5.80660(10)
_cell_length_c                   7.7294(2)
_cell_angle_alpha                90
_cell_angle_beta                 95.511(2)
_cell_angle_gamma                90
_cell_volume                     1195.00(4)
_cell_formula_units_Z            4
_cell_measurement_reflns_used    7990
_cell_measurement_temperature    99.9(5)
_cell_measurement_theta_max      78.8700
_cell_measurement_theta_min      4.9560
_shelx_estimated_absorpt_T_max   0.961
_shelx_estimated_absorpt_T_min   0.880
_exptl_absorpt_coefficient_mu    0.744
_exptl_absorpt_correction_T_max  0.956
_exptl_absorpt_correction_T_min  0.889
_exptl_absorpt_correction_type   analytical
_exptl_absorpt_process_details   
;
CrysAlisPro 1.171.42.96a (Rigaku Oxford Diffraction, 2023)
Analytical numeric absorption correction using a multifaceted crystal
model based on expressions derived by R.C. Clark & J.S. Reid.
(Clark, R. C. & Reid, J. S. (1995). Acta Cryst. A51, 887-897)
Empirical absorption correction using spherical harmonics,
implemented in SCALE3 ABSPACK scaling algorithm.
;
_exptl_absorpt_special_details   ?
_exptl_crystal_colour            colourless
_exptl_crystal_colour_primary    colourless
_exptl_crystal_density_diffrn    1.347
_exptl_crystal_density_meas      ?
_exptl_crystal_density_method    ?
_exptl_crystal_description       prism
_exptl_crystal_F_000             512
loop_
_exptl_crystal_face_index_h
_exptl_crystal_face_index_k
_exptl_crystal_face_index_l
_exptl_crystal_face_perp_dist
7 1 4 0.0522
5 3 2 0.0568
-15 2 2 0.0383
15 0 -3 0.0477
-15 -1 3 0.0484
-10 3 0 0.0608
4 3 -2 0.0842
12 -3 -1 0.0693
-1 -3 2 0.0985
-7 0 -4 0.0383
-7 -2 -3 0.0535
6 -1 4 0.0672
17 0 0 0.0352
-17 0 0 0.0171

_exptl_crystal_size_max          0.176
_exptl_crystal_size_mid          0.126
_exptl_crystal_size_min          0.054
loop_
_exptl_oxdiff_crystal_face_indexfrac_h
_exptl_oxdiff_crystal_face_indexfrac_k
_exptl_oxdiff_crystal_face_indexfrac_l
_exptl_oxdiff_crystal_face_x
_exptl_oxdiff_crystal_face_y
_exptl_oxdiff_crystal_face_z
7.3709 0.6708 4.2288 -0.2287 -0.9546 -0.1910
5.4944 3.2029 1.9553 -0.1831 -0.7698 0.6114
-14.6981 1.8180 1.5349 -0.8963 0.2138 0.3885
15.1494 0.3016 -2.8277 0.9469 -0.2270 0.2279
-14.5450 -0.7175 2.9600 -0.9136 0.2192 -0.3424
-10.3822 3.0176 0.0916 -0.6147 0.1457 0.7751
3.7168 3.2105 -2.4898 0.2655 -0.0652 0.9619
12.1197 -2.6929 -0.5820 0.7264 -0.1726 -0.6652
-1.0796 -3.4075 2.1405 -0.1034 0.0265 -0.9943
-7.0624 0.0989 -4.3639 0.2138 0.8963 0.3886
-6.7177 -2.4801 -3.0411 0.2189 0.9123 -0.3460
5.9083 -1.3293 4.1882 -0.1713 -0.7208 -0.6716
17.3016 0.1802 -0.1291 0.7258 -0.6877 -0.0179
-17.3033 -0.0809 0.0752 -0.7252 0.6870 0.0464

_exptl_transmission_factor_max   ?
_exptl_transmission_factor_min   ?
_diffrn_reflns_av_R_equivalents  0.0265
_diffrn_reflns_av_unetI/netI     0.0189
_diffrn_reflns_Laue_measured_fraction_full 0.998
_diffrn_reflns_Laue_measured_fraction_max 0.932
_diffrn_reflns_limit_h_max       32
_diffrn_reflns_limit_h_min       -32
_diffrn_reflns_limit_k_max       7
_diffrn_reflns_limit_k_min       -5
_diffrn_reflns_limit_l_max       8
_diffrn_reflns_limit_l_min       -9
_diffrn_reflns_number            12265
_diffrn_reflns_point_group_measured_fraction_full 0.998
_diffrn_reflns_point_group_measured_fraction_max 0.932
_diffrn_reflns_theta_full        67.684
_diffrn_reflns_theta_max         79.447
_diffrn_reflns_theta_min         4.983
_diffrn_ambient_environment      N~2~
_diffrn_ambient_temperature      99.9(5)
_diffrn_detector                 'Hybrid Pixel Array Detector'
_diffrn_detector_area_resol_mean 5.8140
_diffrn_detector_type            'Pilatus 300K'
_diffrn_measured_fraction_theta_full 0.998
_diffrn_measured_fraction_theta_max 0.932
_diffrn_measurement_details      
;
List of Runs (angles in degrees, time in seconds):

  # Type    Start    End  Width  t~exp~   \w     \q     \k     \f   Frames
#--------------------------------------------------------------------------
  1  \w   -119.00 -72.00   0.50    0.20    --  -48.87-126.00 -82.00   94
  2  \w   -120.00 -33.00   0.50    0.20    --  -48.87 -57.00 -60.00  174
  3  \w    -26.00  27.00   0.50    0.20    --  -48.87  19.00 -60.00  106
  4  \w    -26.00  27.00   0.50    0.20    --  -48.87  19.00 -90.00  106
  5  \w    -27.00  26.00   0.50    0.20    --   48.87 -19.00  90.00  106
  6  \w    -27.00  26.00   0.50    0.20    --   48.87 -19.00 -60.00  106
  7  \w    -43.00 -13.00   0.50    0.60    --  -88.50  38.00  90.00   60
  8  \w    -43.00 -13.00   0.50    0.60    --  -88.50  38.00   0.00   60
  9  \w    -66.00 -17.00   0.50    0.60    --  -88.50  57.00 -90.00   98
 10  \w    -43.00 -13.00   0.50    0.60    --  -88.50  38.00 120.00   60
 11  \w    -43.00 -13.00   0.50    0.60    --  -88.50  38.00 150.00   60
 12  \w   -164.00 -75.00   0.50    0.60    --  -88.50 -38.00 -30.00  178
 13  \w    -43.00 -13.00   0.50    0.60    --  -88.50  38.00 -30.00   60
 14  \w   -105.00 -22.00   0.50    0.60    --  -88.50  77.00 120.00  166
 15  \w    -43.00 -13.00   0.50    0.60    --  -88.50  38.00 -60.00   60
 16  \w    -43.00 -13.00   0.50    0.60    --  -88.50  38.00  60.00   60
 17  \w     38.00  66.00   0.50    0.60    --  110.00 -57.00 -90.00   56
 18  \w     38.00  66.00   0.50    0.60    --  110.00 -57.00 -60.00   56
 19  \w     38.00  66.00   0.50    0.60    --  110.00 -57.00  90.00   56
 20  \w     38.00  66.00   0.50    0.60    --  110.00 -57.00 -30.00   56
 21  \w     38.00  66.00   0.50    0.60    --  110.00 -57.00-120.00   56
 22  \w     45.00 105.00   0.50    0.60    --  110.00 -77.00-150.00  120
 23  \w     97.00 178.00   0.50    0.60    --  110.00  19.00-120.00  162
 24  \w     41.00 106.00   0.50    0.60    --  110.00 -99.00-150.00  130
 25  \w   -114.00 -25.00   0.50    0.20    --  -48.87 -77.00 150.00  178
 26  \w   -114.00 -25.00   0.50    0.20    --  -48.87 -77.00-120.00  178
 27  \w   -114.00 -25.00   0.50    0.20    --  -48.87 -77.00  30.00  178
 28  \w     62.00  87.00   0.50    0.20    --   48.87 178.00 -90.00   50
 29  \w     25.00 114.00   0.50    0.20    --   48.87  77.00  90.00  178
;
_diffrn_measurement_device       'four-circle diffractometer'
_diffrn_measurement_device_type  'XtaLAB Synergy, Dualflex, Pilatus 300K'
_diffrn_measurement_method       '\w scans'
_diffrn_orient_matrix_type       
'CrysAlisPro convention (1999,Acta A55,543-557)'
_diffrn_orient_matrix_UB_11      0.0416635000
_diffrn_orient_matrix_UB_12      -0.0568027000
_diffrn_orient_matrix_UB_13      -0.1176969000
_diffrn_orient_matrix_UB_21      -0.0399277000
_diffrn_orient_matrix_UB_22      -0.0847538000
_diffrn_orient_matrix_UB_23      -0.1426883000
_diffrn_orient_matrix_UB_31      -0.0041601000
_diffrn_orient_matrix_UB_32      0.2448912000
_diffrn_orient_matrix_UB_33      -0.0767636000
_diffrn_radiation_monochromator  mirror
_diffrn_radiation_probe          x-ray
_diffrn_radiation_type           'Cu K\a'
_diffrn_radiation_wavelength     1.54184
_diffrn_source                   'micro-focus sealed X-ray tube'
_diffrn_source_type              'PhotonJet (Cu) X-ray Source'
_reflns_Friedel_coverage         0.000
_reflns_Friedel_fraction_full    .
_reflns_Friedel_fraction_max     .
_reflns_number_gt                2211
_reflns_number_total             2425
_reflns_special_details          
;
 Reflections were merged by SHELXL according to the crystal
 class for the calculation of statistics and refinement.
 
 _reflns_Friedel_fraction is defined as the number of unique
 Friedel pairs measured divided by the number that would be
 possible theoretically, ignoring centric projections and
 systematic absences.
;
_reflns_threshold_expression     'I > 2\s(I)'
_computing_cell_refinement       'CrysAlisPro 1.171.42.96a (Rigaku OD, 2023)'
_computing_data_collection       'CrysAlisPro 1.171.42.96a (Rigaku OD, 2023)'
_computing_data_reduction        'CrysAlisPro 1.171.42.96a (Rigaku OD, 2023)'
_computing_molecular_graphics    'Olex2 1.5-ac5-024 (Dolomanov et al., 2009)'
_computing_publication_material  'Olex2 1.5-ac5-024 (Dolomanov et al., 2009)'
_computing_structure_refinement  'SHELXL 2018/3 (Sheldrick, 2015)'
_computing_structure_solution    'SHELXT 2018/2 (Sheldrick, 2018)'
_refine_diff_density_max         0.276
_refine_diff_density_min         -0.262
_refine_diff_density_rms         0.058
_refine_ls_extinction_coef       .
_refine_ls_extinction_method     none
_refine_ls_goodness_of_fit_ref   1.198
_refine_ls_hydrogen_treatment    mixed
_refine_ls_matrix_type           full
_refine_ls_number_parameters     170
_refine_ls_number_reflns         2425
_refine_ls_number_restraints     0
_refine_ls_R_factor_all          0.0511
_refine_ls_R_factor_gt           0.0478
_refine_ls_restrained_S_all      1.198
_refine_ls_shift/su_max          0.000
_refine_ls_shift/su_mean         0.000
_refine_ls_structure_factor_coef Fsqd
_refine_ls_weighting_details     
'w=1/[\s^2^(Fo^2^)+(0.0258P)^2^+1.8792P] where P=(Fo^2^+2Fc^2^)/3'
_refine_ls_weighting_scheme      calc
_refine_ls_wR_factor_gt          0.1290
_refine_ls_wR_factor_ref         0.1303
_refine_special_details          ?
_olex2_refinement_description    
;
1. Fixed Uiso
 At 1.2 times of:
  All C(H) groups, All N(H) groups
 At 1.5 times of:
  All C(H,H,H) groups, All O(H) groups
2.a Aromatic/amide H refined with riding coordinates:
 C8(H8), C3(H3), C6(H6), C4(H4), C14(H14), C7(H7), C11(H11), C13(H13), C12(H12)
2.b Idealised Me refined as rotating group:
 C1(H1A,H1B,H1C)
;
_atom_sites_solution_hydrogens   mixed
_atom_sites_solution_primary     dual
_atom_sites_solution_secondary   ?
loop_
_atom_site_label
_atom_site_type_symbol
_atom_site_fract_x
_atom_site_fract_y
_atom_site_fract_z
_atom_site_U_iso_or_equiv
_atom_site_adp_type
_atom_site_occupancy
_atom_site_site_symmetry_order
_atom_site_calc_flag
_atom_site_refinement_flags_posn
_atom_site_refinement_flags_adp
_atom_site_refinement_flags_occupancy
_atom_site_disorder_assembly
_atom_site_disorder_group
O2 O 0.19865(6) -0.1283(3) 0.6295(2) 0.0220(3) Uani 1 1 d . . . . .
H2 H 0.2191(10) -0.006(5) 0.667(4) 0.033 Uiso 1 1 d . U . . .
O1 O 0.44523(5) 0.5420(3) 0.59985(19) 0.0207(3) Uani 1 1 d . . . . .
N2 N 0.22136(6) 0.2848(3) 0.7553(2) 0.0184(4) Uani 1 1 d . . . . .
N1 N 0.25270(7) 0.4591(3) 0.8116(2) 0.0197(4) Uani 1 1 d . . . . .
H1 H 0.2381(9) 0.587(5) 0.846(3) 0.024 Uiso 1 1 d . U . . .
C10 C 0.14977(8) -0.0730(4) 0.6479(3) 0.0190(4) Uani 1 1 d . . . . .
C5 C 0.30085(8) 0.4777(4) 0.7539(3) 0.0178(4) Uani 1 1 d . . . . .
C8 C 0.17435(8) 0.3117(4) 0.7767(3) 0.0185(4) Uani 1 1 d . . . . .
H8 H 0.163900 0.449672 0.828585 0.022 Uiso 1 1 calc R U . . .
C3 C 0.36998(8) 0.3355(4) 0.6069(3) 0.0195(4) Uani 1 1 d . . . . .
H3 H 0.384058 0.220041 0.539240 0.023 Uiso 1 1 calc R U . . .
C9 C 0.13708(8) 0.1372(4) 0.7240(3) 0.0182(4) Uani 1 1 d . . . . .
C6 C 0.32887(8) 0.6725(4) 0.8043(3) 0.0194(4) Uani 1 1 d . . . . .
H6 H 0.314876 0.787758 0.872368 0.023 Uiso 1 1 calc R U . . .
C2 C 0.39795(8) 0.5309(4) 0.6571(3) 0.0180(4) Uani 1 1 d . . . . .
C4 C 0.32164(8) 0.3085(4) 0.6553(3) 0.0189(4) Uani 1 1 d . . . . .
H4 H 0.302774 0.174741 0.621039 0.023 Uiso 1 1 calc R U . . .
C14 C 0.08629(8) 0.1792(4) 0.7431(3) 0.0204(4) Uani 1 1 d . . . . .
H14 H 0.077069 0.318394 0.796387 0.024 Uiso 1 1 calc R U . . .
C7 C 0.37740(8) 0.6995(4) 0.7554(3) 0.0195(4) Uani 1 1 d . . . . .
H7 H 0.396297 0.833309 0.789391 0.023 Uiso 1 1 calc R U . . .
C11 C 0.11254(8) -0.2285(4) 0.5879(3) 0.0218(5) Uani 1 1 d . . . . .
H11 H 0.121346 -0.368012 0.534135 0.026 Uiso 1 1 calc R U . . .
C13 C 0.04932(8) 0.0230(4) 0.6864(3) 0.0231(5) Uani 1 1 d . . . . .
H13 H 0.015154 0.053982 0.701787 0.028 Uiso 1 1 calc R U . . .
C12 C 0.06252(8) -0.1801(4) 0.6064(3) 0.0230(5) Uani 1 1 d . . . . .
H12 H 0.037155 -0.286082 0.564247 0.028 Uiso 1 1 calc R U . . .
C1 C 0.47434(8) 0.7417(4) 0.6482(3) 0.0247(5) Uani 1 1 d . . . . .
H1A H 0.457604 0.878360 0.595635 0.037 Uiso 1 1 calc R U . . .
H1B H 0.507737 0.726478 0.607262 0.037 Uiso 1 1 calc R U . . .
H1C H 0.477684 0.757517 0.775056 0.037 Uiso 1 1 calc R U . . .

loop_
_atom_site_aniso_label
_atom_site_aniso_U_11
_atom_site_aniso_U_22
_atom_site_aniso_U_33
_atom_site_aniso_U_23
_atom_site_aniso_U_13
_atom_site_aniso_U_12
O2 0.0188(7) 0.0203(8) 0.0279(8) 0.0006(6) 0.0069(6) 0.0013(6)
O1 0.0163(7) 0.0234(8) 0.0227(8) -0.0031(6) 0.0041(6) -0.0009(6)
N2 0.0191(9) 0.0194(9) 0.0168(8) 0.0020(7) 0.0019(7) -0.0012(7)
N1 0.0185(9) 0.0186(9) 0.0224(9) -0.0027(7) 0.0042(7) -0.0008(7)
C10 0.0201(10) 0.0196(10) 0.0176(10) 0.0041(8) 0.0043(8) 0.0019(8)
C5 0.0180(10) 0.0203(10) 0.0149(9) 0.0025(8) 0.0006(8) 0.0018(8)
C8 0.0215(10) 0.0187(10) 0.0155(10) 0.0010(8) 0.0031(8) 0.0022(8)
C3 0.0221(10) 0.0181(10) 0.0184(10) -0.0011(8) 0.0025(8) 0.0026(8)
C9 0.0202(10) 0.0194(10) 0.0152(9) 0.0024(8) 0.0030(8) 0.0000(8)
C6 0.0218(10) 0.0180(10) 0.0186(10) -0.0027(8) 0.0033(8) 0.0011(8)
C2 0.0173(10) 0.0212(10) 0.0154(10) 0.0023(8) 0.0010(8) 0.0012(8)
C4 0.0209(10) 0.0172(10) 0.0185(10) -0.0015(8) 0.0009(8) -0.0008(8)
C14 0.0223(11) 0.0213(11) 0.0179(10) 0.0019(8) 0.0043(8) 0.0022(8)
C7 0.0207(10) 0.0182(10) 0.0195(10) -0.0022(8) 0.0009(8) -0.0015(8)
C11 0.0269(11) 0.0196(10) 0.0194(10) 0.0017(9) 0.0050(8) -0.0016(9)
C13 0.0177(10) 0.0297(12) 0.0223(11) 0.0036(9) 0.0038(8) -0.0005(9)
C12 0.0239(11) 0.0251(11) 0.0200(11) 0.0026(9) 0.0019(8) -0.0063(9)
C1 0.0204(11) 0.0274(12) 0.0269(12) -0.0028(10) 0.0052(9) -0.0061(9)

_geom_special_details            
;
 All esds (except the esd in the dihedral angle between two l.s. planes)
 are estimated using the full covariance matrix.  The cell esds are taken
 into account individually in the estimation of esds in distances, angles
 and torsion angles; correlations between esds in cell parameters are only
 used when they are defined by crystal symmetry.  An approximate (isotropic)
 treatment of cell esds is used for estimating esds involving l.s. planes.
;
loop_
_geom_bond_atom_site_label_1
_geom_bond_atom_site_label_2
_geom_bond_distance
_geom_bond_site_symmetry_2
_geom_bond_publ_flag
O2 H2 0.93(3) . ?
O2 C10 1.367(3) . ?
O1 C2 1.381(2) . ?
O1 C1 1.427(3) . ?
N2 N1 1.359(2) . ?
N2 C8 1.293(3) . ?
N1 H1 0.89(3) . ?
N1 C5 1.407(3) . ?
C10 C9 1.410(3) . ?
C10 C11 1.391(3) . ?
C5 C6 1.392(3) . ?
C5 C4 1.392(3) . ?
C8 H8 0.9500 . ?
C8 C9 1.452(3) . ?
C3 H3 0.9500 . ?
C3 C2 1.394(3) . ?
C3 C4 1.389(3) . ?
C9 C14 1.402(3) . ?
C6 H6 0.9500 . ?
C6 C7 1.395(3) . ?
C2 C7 1.385(3) . ?
C4 H4 0.9500 . ?
C14 H14 0.9500 . ?
C14 C13 1.382(3) . ?
C7 H7 0.9500 . ?
C11 H11 0.9500 . ?
C11 C12 1.388(3) . ?
C13 H13 0.9500 . ?
C13 C12 1.393(3) . ?
C12 H12 0.9500 . ?
C1 H1A 0.9800 . ?
C1 H1B 0.9800 . ?
C1 H1C 0.9800 . ?

loop_
_geom_angle_atom_site_label_1
_geom_angle_atom_site_label_2
_geom_angle_atom_site_label_3
_geom_angle
_geom_angle_site_symmetry_1
_geom_angle_site_symmetry_3
_geom_angle_publ_flag
C10 O2 H2 109.2(17) . . ?
C2 O1 C1 116.57(17) . . ?
C8 N2 N1 116.55(18) . . ?
N2 N1 H1 116.1(16) . . ?
N2 N1 C5 120.76(18) . . ?
C5 N1 H1 118.1(17) . . ?
O2 C10 C9 121.16(19) . . ?
O2 C10 C11 118.31(19) . . ?
C11 C10 C9 120.53(19) . . ?
C6 C5 N1 117.31(19) . . ?
C6 C5 C4 119.62(19) . . ?
C4 C5 N1 123.04(19) . . ?
N2 C8 H8 119.0 . . ?
N2 C8 C9 122.0(2) . . ?
C9 C8 H8 119.0 . . ?
C2 C3 H3 119.8 . . ?
C4 C3 H3 119.8 . . ?
C4 C3 C2 120.4(2) . . ?
C10 C9 C8 122.31(19) . . ?
C14 C9 C10 117.97(19) . . ?
C14 C9 C8 119.69(19) . . ?
C5 C6 H6 119.8 . . ?
C5 C6 C7 120.4(2) . . ?
C7 C6 H6 119.8 . . ?
O1 C2 C3 115.61(19) . . ?
O1 C2 C7 124.53(19) . . ?
C7 C2 C3 119.85(19) . . ?
C5 C4 H4 120.0 . . ?
C3 C4 C5 119.94(19) . . ?
C3 C4 H4 120.0 . . ?
C9 C14 H14 119.2 . . ?
C13 C14 C9 121.6(2) . . ?
C13 C14 H14 119.2 . . ?
C6 C7 H7 120.1 . . ?
C2 C7 C6 119.8(2) . . ?
C2 C7 H7 120.1 . . ?
C10 C11 H11 120.0 . . ?
C12 C11 C10 120.0(2) . . ?
C12 C11 H11 120.0 . . ?
C14 C13 H13 120.2 . . ?
C14 C13 C12 119.5(2) . . ?
C12 C13 H13 120.2 . . ?
C11 C12 C13 120.4(2) . . ?
C11 C12 H12 119.8 . . ?
C13 C12 H12 119.8 . . ?
O1 C1 H1A 109.5 . . ?
O1 C1 H1B 109.5 . . ?
O1 C1 H1C 109.5 . . ?
H1A C1 H1B 109.5 . . ?
H1A C1 H1C 109.5 . . ?
H1B C1 H1C 109.5 . . ?

loop_
_geom_torsion_atom_site_label_1
_geom_torsion_atom_site_label_2
_geom_torsion_atom_site_label_3
_geom_torsion_atom_site_label_4
_geom_torsion
_geom_torsion_site_symmetry_1
_geom_torsion_site_symmetry_2
_geom_torsion_site_symmetry_3
_geom_torsion_site_symmetry_4
_geom_torsion_publ_flag
O2 C10 C9 C8 3.9(3) . . . . ?
O2 C10 C9 C14 -178.19(18) . . . . ?
O2 C10 C11 C12 179.10(19) . . . . ?
O1 C2 C7 C6 179.05(19) . . . . ?
N2 N1 C5 C6 174.05(18) . . . . ?
N2 N1 C5 C4 -8.1(3) . . . . ?
N2 C8 C9 C10 0.7(3) . . . . ?
N2 C8 C9 C14 -177.17(19) . . . . ?
N1 N2 C8 C9 -179.30(18) . . . . ?
N1 C5 C6 C7 178.42(19) . . . . ?
N1 C5 C4 C3 -178.19(19) . . . . ?
C10 C9 C14 C13 -1.3(3) . . . . ?
C10 C11 C12 C13 -0.6(3) . . . . ?
C5 C6 C7 C2 -0.4(3) . . . . ?
C8 N2 N1 C5 -162.61(19) . . . . ?
C8 C9 C14 C13 176.6(2) . . . . ?
C3 C2 C7 C6 0.3(3) . . . . ?
C9 C10 C11 C12 -1.6(3) . . . . ?
C9 C14 C13 C12 -0.7(3) . . . . ?
C6 C5 C4 C3 -0.4(3) . . . . ?
C2 C3 C4 C5 0.2(3) . . . . ?
C4 C5 C6 C7 0.5(3) . . . . ?
C4 C3 C2 O1 -179.05(18) . . . . ?
C4 C3 C2 C7 -0.2(3) . . . . ?
C14 C13 C12 C11 1.7(3) . . . . ?
C11 C10 C9 C8 -175.38(19) . . . . ?
C11 C10 C9 C14 2.5(3) . . . . ?
C1 O1 C2 C3 179.38(18) . . . . ?
C1 O1 C2 C7 0.6(3) . . . . ?

_shelx_res_file                  
;
TITL ps_dok59_a.res in P2(1)/c
    ps_dok59.res
    created by SHELXL-2018/3 at 12:33:19 on 07-Dec-2023
REM Old TITL ps_dok59 in P2(1)/c
REM SHELXT solution in P2(1)/c: R1 0.103, Rweak 0.030, Alpha 0.021
REM <I/s> 0.331 for 244 systematic absences, Orientation as input
REM Formula found by SHELXT: C14 N2 O2
CELL 1.54184 26.7493 5.8066 7.7294 90 95.511 90
ZERR 4 0.0005 0.0001 0.0002 0 0.002 0
LATT 1
SYMM -X,0.5+Y,0.5-Z
SFAC C H N O
UNIT 56 56 8 8

L.S. 10
PLAN  10
SIZE 0.054 0.126 0.176
TEMP -173
CONF
BOND
list 4
MORE -1
fmap 2
acta
BOND $H
REM <olex2.extras>
REM <HklSrc "%.\\ps_dok59.hkl">
REM </olex2.extras>

WGHT    0.025800    1.879200
FVAR       0.64935
O2    4    0.198650   -0.128262    0.629531    11.00000    0.01884    0.02027 =
         0.02793    0.00062    0.00690    0.00133
H2    2    0.219065   -0.005651    0.666846    11.00000   -1.50000
O1    4    0.445234    0.541960    0.599855    11.00000    0.01629    0.02341 =
         0.02270   -0.00312    0.00413   -0.00089
N2    3    0.221355    0.284840    0.755286    11.00000    0.01910    0.01937 =
         0.01678    0.00195    0.00192   -0.00119
N1    3    0.252701    0.459072    0.811592    11.00000    0.01850    0.01857 =
         0.02236   -0.00270    0.00415   -0.00080
H1    2    0.238087    0.586695    0.845513    11.00000   -1.20000
C10   1    0.149768   -0.072977    0.647917    11.00000    0.02013    0.01963 =
         0.01765    0.00413    0.00433    0.00187
C5    1    0.300851    0.477732    0.753934    11.00000    0.01799    0.02029 =
         0.01493    0.00246    0.00059    0.00175
C8    1    0.174354    0.311656    0.776750    11.00000    0.02153    0.01868 =
         0.01549    0.00098    0.00312    0.00215
AFIX  43
H8    2    0.163900    0.449672    0.828585    11.00000   -1.20000
AFIX   0
C3    1    0.369980    0.335469    0.606916    11.00000    0.02212    0.01813 =
         0.01843   -0.00114    0.00250    0.00257
AFIX  43
H3    2    0.384058    0.220041    0.539240    11.00000   -1.20000
AFIX   0
C9    1    0.137080    0.137221    0.724028    11.00000    0.02023    0.01937 =
         0.01521    0.00239    0.00300   -0.00003
C6    1    0.328869    0.672522    0.804296    11.00000    0.02176    0.01800 =
         0.01859   -0.00272    0.00334    0.00109
AFIX  43
H6    2    0.314876    0.787758    0.872368    11.00000   -1.20000
AFIX   0
C2    1    0.397946    0.530901    0.657133    11.00000    0.01734    0.02116 =
         0.01537    0.00232    0.00100    0.00120
C4    1    0.321636    0.308534    0.655274    11.00000    0.02087    0.01722 =
         0.01849   -0.00151    0.00089   -0.00085
AFIX  43
H4    2    0.302774    0.174741    0.621039    11.00000   -1.20000
AFIX   0
C14   1    0.086288    0.179245    0.743144    11.00000    0.02234    0.02132 =
         0.01794    0.00190    0.00428    0.00224
AFIX  43
H14   2    0.077069    0.318394    0.796387    11.00000   -1.20000
AFIX   0
C7    1    0.377397    0.699541    0.755380    11.00000    0.02070    0.01823 =
         0.01949   -0.00221    0.00088   -0.00154
AFIX  43
H7    2    0.396297    0.833309    0.789391    11.00000   -1.20000
AFIX   0
C11   1    0.112536   -0.228549    0.587852    11.00000    0.02691    0.01963 =
         0.01939    0.00172    0.00501   -0.00159
AFIX  43
H11   2    0.121346   -0.368012    0.534135    11.00000   -1.20000
AFIX   0
C13   1    0.049317    0.023047    0.686371    11.00000    0.01768    0.02970 =
         0.02229    0.00356    0.00379   -0.00050
AFIX  43
H13   2    0.015154    0.053982    0.701787    11.00000   -1.20000
AFIX   0
C12   1    0.062522   -0.180123    0.606361    11.00000    0.02391    0.02511 =
         0.01999    0.00262    0.00187   -0.00630
AFIX  43
H12   2    0.037155   -0.286082    0.564247    11.00000   -1.20000
AFIX   0
C1    1    0.474344    0.741716    0.648239    11.00000    0.02038    0.02740 =
         0.02686   -0.00285    0.00521   -0.00607
AFIX 137
H1A   2    0.457604    0.878360    0.595635    11.00000   -1.50000
H1B   2    0.507737    0.726478    0.607262    11.00000   -1.50000
H1C   2    0.477684    0.757517    0.775056    11.00000   -1.50000
AFIX   0
HKLF 4


REM  ps_dok59_a.res in P2(1)/c
REM wR2 = 0.1303, GooF = S = 1.198, Restrained GooF = 1.198 for all data
REM R1 = 0.0478 for 2211 Fo > 4sig(Fo) and 0.0511 for all 2425 data
REM 170 parameters refined using 0 restraints

END

WGHT      0.0258      1.8792

REM Highest difference peak  0.276,  deepest hole -0.262,  1-sigma level  0.058
Q1    1   0.4461  0.9496  0.4147  11.00000  0.05    0.28
Q2    1   0.1775  0.1809  0.9466  11.00000  0.05    0.26
Q3    1   0.2015 -0.3748  0.4785  11.00000  0.05    0.25
Q4    1   0.4434  0.9928  0.7789  11.00000  0.05    0.24
Q5    1   0.4482  0.9513  0.7404  11.00000  0.05    0.23
Q6    1   0.2015  0.6208  0.8215  11.00000  0.05    0.22
Q7    1   0.0883  0.3547  0.8898  11.00000  0.05    0.20
Q8    1   0.1292 -0.1010  0.5608  11.00000  0.05    0.19
Q9    1   0.1795  0.1943  0.5946  11.00000  0.05    0.19
Q10   1   0.3063  1.0170  0.9052  11.00000  0.05    0.19
;
_shelx_res_checksum              38737
_olex2_submission_special_instructions 'No special instructions were received'
_oxdiff_exptl_absorpt_empirical_details 
;
Empirical correction (ABSPACK) includes:
- Absorption correction using spherical harmonics
- Frame scaling
- Detector area scaling
;
_oxdiff_exptl_absorpt_empirical_full_max 1.500
_oxdiff_exptl_absorpt_empirical_full_min 0.757
####################################################################### 
# 
# This file contains crystal structure data downloaded from the 
# Cambridge Structural Database (CSD) hosted by the Cambridge 
# Crystallographic Data Centre (CCDC).
# 
# Full information about CCDC data access policies and citation 
# guidelines are available at http://www.ccdc.cam.ac.uk/access/V1 
# 
# Audit and citation data items may have been added by the CCDC. 
# Please retain this information to preserve the provenance of 
# this file and to allow appropriate attribution of the data. 
# 
#######################################################################

data_ps_dok63_no3
_database_code_depnum_ccdc_archive 'CCDC 2350545'
loop_
_audit_author_name
_audit_author_address
'Paulina Sobczak'
;Lodz University of Technology
Poland
;
_audit_update_record             
;
2024-04-23 deposited with the CCDC.	2025-01-10 downloaded from the CCDC.
;
_audit_creation_date             2023-12-07
_audit_creation_method           
;
Olex2 1.5-ac5-024
(compiled 2022.04.12 svn.rca3783a0 for Rigaku Oxford Diffraction, GUI svn.r6498)
;
_shelx_SHELXL_version_number     2018/3
_chemical_name_common            ?
_chemical_name_systematic        ?
_chemical_formula_moiety         'C14 H13 N3 O3'
_chemical_formula_sum            'C14 H13 N3 O3'
_chemical_formula_weight         271.27
_chemical_melting_point          ?
_chemical_oxdiff_formula         'C14 H13 N3 O3'
loop_
_atom_type_symbol
_atom_type_description
_atom_type_scat_dispersion_real
_atom_type_scat_dispersion_imag
_atom_type_scat_source
C C 0.0181 0.0091 'International Tables Vol C Tables 4.2.6.8 and 6.1.1.4'
H H 0.0000 0.0000 'International Tables Vol C Tables 4.2.6.8 and 6.1.1.4'
N N 0.0311 0.0180 'International Tables Vol C Tables 4.2.6.8 and 6.1.1.4'
O O 0.0492 0.0322 'International Tables Vol C Tables 4.2.6.8 and 6.1.1.4'

_shelx_space_group_comment       
;
The symmetry employed for this shelxl refinement is uniquely defined
by the following loop, which should always be used as a source of
symmetry information in preference to the above space-group names.
They are only intended as comments.
;
_space_group_crystal_system      monoclinic
_space_group_IT_number           14
_space_group_name_H-M_alt        'P 1 21/c 1'
_space_group_name_Hall           '-P 2ybc'
loop_
_space_group_symop_operation_xyz
'x, y, z'
'-x, y+1/2, -z+1/2'
'-x, -y, -z'
'x, -y-1/2, z-1/2'

_cell_length_a                   14.3070(3)
_cell_length_b                   7.29090(10)
_cell_length_c                   13.4037(2)
_cell_angle_alpha                90
_cell_angle_beta                 114.076(2)
_cell_angle_gamma                90
_cell_volume                     1276.52(4)
_cell_formula_units_Z            4
_cell_measurement_reflns_used    9894
_cell_measurement_temperature    99.9(5)
_cell_measurement_theta_max      79.3820
_cell_measurement_theta_min      6.5940
_shelx_estimated_absorpt_T_max   0.919
_shelx_estimated_absorpt_T_min   0.793
_exptl_absorpt_coefficient_mu    0.845
_exptl_absorpt_correction_T_max  0.940
_exptl_absorpt_correction_T_min  0.849
_exptl_absorpt_correction_type   analytical
_exptl_absorpt_process_details   
;
CrysAlisPro 1.171.42.68a (Rigaku Oxford Diffraction, 2022)
Analytical numeric absorption correction using a multifaceted crystal
model based on expressions derived by R.C. Clark & J.S. Reid.
(Clark, R. C. & Reid, J. S. (1995). Acta Cryst. A51, 887-897)
Empirical absorption correction using spherical harmonics,
implemented in SCALE3 ABSPACK scaling algorithm.
;
_exptl_absorpt_special_details   ?
_exptl_crystal_colour            red
_exptl_crystal_colour_primary    red
_exptl_crystal_density_diffrn    1.412
_exptl_crystal_density_meas      ?
_exptl_crystal_density_method    ?
_exptl_crystal_description       prism
_exptl_crystal_F_000             568
loop_
_exptl_crystal_face_index_h
_exptl_crystal_face_index_k
_exptl_crystal_face_index_l
_exptl_crystal_face_perp_dist
1 -3 5 0.0696
-8 1 6 0.0797
3 2 -8 0.0846
7 0 -8 0.1175
7 -3 -2 0.1370
1 -5 -1 0.0423
2 4 2 0.0763
-7 0 -3 0.0963
-3 -4 -3 0.0481
3 -3 -7 0.0652
0 -1 -8 0.0665
-2 2 7 0.0345
3 4 0 0.0727

_exptl_crystal_size_max          0.287
_exptl_crystal_size_mid          0.195
_exptl_crystal_size_min          0.102
loop_
_exptl_oxdiff_crystal_face_indexfrac_h
_exptl_oxdiff_crystal_face_indexfrac_k
_exptl_oxdiff_crystal_face_indexfrac_l
_exptl_oxdiff_crystal_face_x
_exptl_oxdiff_crystal_face_y
_exptl_oxdiff_crystal_face_z
1.1053 -3.2278 5.3081 -0.1331 -0.5501 -0.8244
-8.2316 1.4840 5.8554 -0.1807 -0.7595 0.6249
3.1899 2.1483 -7.7494 0.2115 0.8808 0.4237
6.6156 0.4683 -8.0483 0.2315 0.9681 -0.0961
7.2907 -2.8950 -2.0053 0.0779 0.3324 -0.9399
0.8676 -4.6627 -1.4754 -0.6921 0.1668 -0.7023
2.1733 4.1664 2.4471 0.9172 -0.2200 0.3323
-6.9868 0.4066 -2.5170 -0.6399 0.1518 0.7533
-3.2739 -3.7488 -2.7066 -0.9588 0.2297 -0.1670
2.6029 -2.8276 -6.9646 -0.5392 0.7823 -0.3120
-0.0892 -1.2323 -7.6353 -0.5575 0.8104 0.1802
-1.6267 2.2877 7.4360 0.5625 -0.8167 0.1286
2.8177 4.4780 -0.1866 0.8904 0.0715 0.4496

_exptl_transmission_factor_max   ?
_exptl_transmission_factor_min   ?
_diffrn_reflns_av_R_equivalents  0.0220
_diffrn_reflns_av_unetI/netI     0.0144
_diffrn_reflns_Laue_measured_fraction_full 0.998
_diffrn_reflns_Laue_measured_fraction_max 0.913
_diffrn_reflns_limit_h_max       16
_diffrn_reflns_limit_h_min       -17
_diffrn_reflns_limit_k_max       9
_diffrn_reflns_limit_k_min       -8
_diffrn_reflns_limit_l_max       15
_diffrn_reflns_limit_l_min       -16
_diffrn_reflns_number            12901
_diffrn_reflns_point_group_measured_fraction_full 0.998
_diffrn_reflns_point_group_measured_fraction_max 0.913
_diffrn_reflns_theta_full        67.684
_diffrn_reflns_theta_max         79.438
_diffrn_reflns_theta_min         6.620
_diffrn_ambient_environment      N~2~
_diffrn_ambient_temperature      99.9(5)
_diffrn_detector                 'Hybrid Pixel Array Detector'
_diffrn_detector_area_resol_mean 5.8140
_diffrn_detector_type            'Pilatus 300K'
_diffrn_measured_fraction_theta_full 0.998
_diffrn_measured_fraction_theta_max 0.913
_diffrn_measurement_details      
;
List of Runs (angles in degrees, time in seconds):

  # Type    Start    End  Width  t~exp~   \w     \q     \k     \f   Frames
#--------------------------------------------------------------------------
  1  \w     38.00  66.00   0.50    0.50    --  110.00 -57.00-180.00   56
  2  \w     38.00  66.00   0.50    0.50    --  110.00 -57.00 -60.00   56
  3  \w     38.00  66.00   0.50    0.50    --  110.00 -57.00   0.00   56
  4  \w     38.00  66.00   0.50    0.50    --  110.00 -57.00 -30.00   56
  5  \w     38.00  66.00   0.50    0.50    --  110.00 -57.00  30.00   56
  6  \w     38.00  66.00   0.50    0.50    --  110.00 -57.00 120.00   56
  7  \w     38.00  66.00   0.50    0.50    --  110.00 -57.00 150.00   56
  8  \w     26.00 114.00   0.50    0.20    --   49.12  77.00 -90.00  176
  9  \w     26.00 114.00   0.50    0.20    --   49.12  77.00-180.00  176
 10  \w     94.00 178.00   0.50    0.50    --  110.00  57.00 -90.00  168
 11  \w     26.00 114.00   0.50    0.20    --   49.12  77.00  90.00  176
 12  \w    -26.00  27.00   0.50    0.20    --  -49.12  19.00 -60.00  106
 13  \w    -43.00  26.00   0.50    0.20    --  -49.12  38.00-150.00  138
 14  \w     60.00 122.00   0.50    0.20    --   49.12-178.00  60.00  124
 15  \w    -43.00  26.00   0.50    0.20    --  -49.12  38.00  90.00  138
 16  \w    -26.00  27.00   0.50    0.20    --  -49.12  19.00   0.00  106
 17  \w    -26.00  27.00   0.50    0.20    --  -49.12  19.00 -30.00  106
 18  \w    -43.00 -13.00   0.50    0.50    --  -88.50  38.00 -90.00   60
 19  \w    -43.00 -13.00   0.50    0.50    --  -88.50  38.00-180.00   60
 20  \w    -43.00 -13.00   0.50    0.50    --  -88.50  38.00-120.00   60
 21  \w    -43.00 -13.00   0.50    0.50    --  -88.50  38.00 -60.00   60
 22  \w    -43.00 -13.00   0.50    0.50    --  -88.50  38.00 120.00   60
 23  \w    -43.00 -13.00   0.50    0.50    --  -88.50  38.00  30.00   60
 24  \w   -164.00 -75.00   0.50    0.50    --  -88.50 -19.00 -30.00  178
 25  \w   -160.00 -73.00   0.50    0.50    --  -88.50 -57.00  30.00  174
 26  \w   -160.00 -73.00   0.50    0.50    --  -88.50 -57.00  60.00  174
 27  \w    -87.00 -19.00   0.50    0.50    --  -88.50 125.00 150.00  136
;
_diffrn_measurement_device       'four-circle diffractometer'
_diffrn_measurement_device_type  'XtaLAB Synergy, Dualflex, Pilatus 300K'
_diffrn_measurement_method       '\w scans'
_diffrn_orient_matrix_type       
'CrysAlisPro convention (1999,Acta A55,543-557)'
_diffrn_orient_matrix_UB_11      0.0829292000
_diffrn_orient_matrix_UB_12      0.1486489000
_diffrn_orient_matrix_UB_13      0.0480558000
_diffrn_orient_matrix_UB_21      0.0167015000
_diffrn_orient_matrix_UB_22      0.0010267000
_diffrn_orient_matrix_UB_23      -0.1064961000
_diffrn_orient_matrix_UB_31      -0.0821892000
_diffrn_orient_matrix_UB_32      0.1501638000
_diffrn_orient_matrix_UB_33      -0.0468824000
_diffrn_radiation_monochromator  mirror
_diffrn_radiation_probe          x-ray
_diffrn_radiation_type           'Cu K\a'
_diffrn_radiation_wavelength     1.54184
_diffrn_source                   'micro-focus sealed X-ray tube'
_diffrn_source_type              'PhotonJet (Cu) X-ray Source'
_reflns_Friedel_coverage         0.000
_reflns_Friedel_fraction_full    .
_reflns_Friedel_fraction_max     .
_reflns_number_gt                2361
_reflns_number_total             2536
_reflns_special_details          
;
 Reflections were merged by SHELXL according to the crystal
 class for the calculation of statistics and refinement.
 
 _reflns_Friedel_fraction is defined as the number of unique
 Friedel pairs measured divided by the number that would be
 possible theoretically, ignoring centric projections and
 systematic absences.
;
_reflns_threshold_expression     'I > 2\s(I)'
_computing_cell_refinement       'CrysAlisPro 1.171.42.68a (Rigaku OD, 2022)'
_computing_data_collection       'CrysAlisPro 1.171.42.68a (Rigaku OD, 2022)'
_computing_data_reduction        'CrysAlisPro 1.171.42.68a (Rigaku OD, 2022)'
_computing_molecular_graphics    'Olex2 1.5-ac5-024 (Dolomanov et al., 2009)'
_computing_publication_material  'Olex2 1.5-ac5-024 (Dolomanov et al., 2009)'
_computing_structure_refinement  'SHELXL 2018/3 (Sheldrick, 2015)'
_computing_structure_solution    'SHELXT 2018/2 (Sheldrick, 2018)'
_refine_diff_density_max         0.160
_refine_diff_density_min         -0.304
_refine_diff_density_rms         0.059
_refine_ls_extinction_coef       .
_refine_ls_extinction_method     none
_refine_ls_goodness_of_fit_ref   1.076
_refine_ls_hydrogen_treatment    mixed
_refine_ls_matrix_type           full
_refine_ls_number_parameters     185
_refine_ls_number_reflns         2536
_refine_ls_number_restraints     0
_refine_ls_R_factor_all          0.0344
_refine_ls_R_factor_gt           0.0328
_refine_ls_restrained_S_all      1.076
_refine_ls_shift/su_max          0.000
_refine_ls_shift/su_mean         0.000
_refine_ls_structure_factor_coef Fsqd
_refine_ls_weighting_details     
'w=1/[\s^2^(Fo^2^)+(0.0512P)^2^+0.3545P] where P=(Fo^2^+2Fc^2^)/3'
_refine_ls_weighting_scheme      calc
_refine_ls_wR_factor_gt          0.0900
_refine_ls_wR_factor_ref         0.0912
_refine_special_details          ?
_olex2_refinement_description    
;
1. Fixed Uiso
 At 1.2 times of:
  All C(H) groups, All N(H) groups
 At 1.5 times of:
  All C(H,H,H) groups
2.a Aromatic/amide H refined with riding coordinates:
 C7(H7), C10(H10), C3(H3), C11(H11), C14(H14), C6(H6), C13(H13), C8(H8), C4(H4)
2.b Idealised Me refined as rotating group:
 C1(H1A,H1B,H1C)
;
_atom_sites_solution_hydrogens   mixed
_atom_sites_solution_primary     dual
_atom_sites_solution_secondary   ?
loop_
_atom_site_label
_atom_site_type_symbol
_atom_site_fract_x
_atom_site_fract_y
_atom_site_fract_z
_atom_site_U_iso_or_equiv
_atom_site_adp_type
_atom_site_occupancy
_atom_site_site_symmetry_order
_atom_site_calc_flag
_atom_site_refinement_flags_posn
_atom_site_refinement_flags_adp
_atom_site_refinement_flags_occupancy
_atom_site_disorder_assembly
_atom_site_disorder_group
O1 O 0.92284(5) 0.42324(10) 0.04466(5) 0.01785(18) Uani 1 1 d . . . . .
O2 O 0.40017(6) 0.86730(12) 0.58207(7) 0.0269(2) Uani 1 1 d . . . . .
O3 O 0.45259(6) 0.68863(12) 0.72348(7) 0.0288(2) Uani 1 1 d . . . . .
N1 N 0.87051(7) 0.44465(13) 0.43365(7) 0.0184(2) Uani 1 1 d . . . . .
H1 H 0.9083(10) 0.3692(19) 0.4836(11) 0.022 Uiso 1 1 d . U . . .
N2 N 0.78656(6) 0.51399(12) 0.44295(7) 0.0167(2) Uani 1 1 d . . . . .
N3 N 0.45926(7) 0.75151(12) 0.64157(7) 0.0199(2) Uani 1 1 d . . . . .
C5 C 0.87759(8) 0.44235(13) 0.33259(8) 0.0158(2) Uani 1 1 d . . . . .
C7 C 0.97750(7) 0.35792(14) 0.23136(8) 0.0165(2) Uani 1 1 d . . . . .
H7 H 1.036811 0.303050 0.229042 0.020 Uiso 1 1 calc R U . . .
C9 C 0.69473(7) 0.55112(13) 0.55706(8) 0.0158(2) Uani 1 1 d . . . . .
C10 C 0.62006(8) 0.67020(14) 0.48630(8) 0.0166(2) Uani 1 1 d . . . . .
H10 H 0.622150 0.704572 0.418872 0.020 Uiso 1 1 calc R U . . .
C3 C 0.81566(8) 0.51230(14) 0.14015(8) 0.0176(2) Uani 1 1 d . . . . .
H3 H 0.764433 0.562506 0.075587 0.021 Uiso 1 1 calc R U . . .
C2 C 0.90325(8) 0.43499(13) 0.13716(8) 0.0155(2) Uani 1 1 d . . . . .
C12 C 0.54185(7) 0.68460(14) 0.61276(8) 0.0169(2) Uani 1 1 d . . . . .
C11 C 0.54341(8) 0.73804(14) 0.51386(8) 0.0172(2) Uani 1 1 d . . . . .
H11 H 0.492987 0.819277 0.466297 0.021 Uiso 1 1 calc R U . . .
C14 C 0.68996(8) 0.49963(14) 0.65561(8) 0.0175(2) Uani 1 1 d . . . . .
H14 H 0.739799 0.417730 0.703385 0.021 Uiso 1 1 calc R U . . .
C6 C 0.96467(8) 0.36150(14) 0.32828(8) 0.0169(2) Uani 1 1 d . . . . .
H6 H 1.015299 0.308715 0.392338 0.020 Uiso 1 1 calc R U . . .
C13 C 0.61385(8) 0.56614(14) 0.68446(8) 0.0181(2) Uani 1 1 d . . . . .
H13 H 0.610988 0.531633 0.751504 0.022 Uiso 1 1 calc R U . . .
C8 C 0.77838(8) 0.47859(14) 0.53326(8) 0.0169(2) Uani 1 1 d . . . . .
H8 H 0.828385 0.402914 0.585921 0.020 Uiso 1 1 calc R U . . .
C4 C 0.80289(8) 0.51626(14) 0.23792(8) 0.0175(2) Uani 1 1 d . . . . .
H4 H 0.743057 0.569528 0.239855 0.021 Uiso 1 1 calc R U . . .
C1 C 0.84877(8) 0.50257(15) -0.05358(8) 0.0201(2) Uani 1 1 d . . . . .
H1A H 0.872858 0.491776 -0.112087 0.030 Uiso 1 1 calc R U . . .
H1B H 0.839368 0.632335 -0.040971 0.030 Uiso 1 1 calc R U . . .
H1C H 0.783428 0.437845 -0.074878 0.030 Uiso 1 1 calc R U . . .

loop_
_atom_site_aniso_label
_atom_site_aniso_U_11
_atom_site_aniso_U_22
_atom_site_aniso_U_33
_atom_site_aniso_U_23
_atom_site_aniso_U_13
_atom_site_aniso_U_12
O1 0.0172(3) 0.0217(4) 0.0143(3) 0.0004(3) 0.0060(3) 0.0023(3)
O2 0.0224(4) 0.0289(5) 0.0299(4) 0.0003(3) 0.0110(3) 0.0074(3)
O3 0.0320(4) 0.0349(5) 0.0271(4) 0.0004(3) 0.0199(4) 0.0025(4)
N1 0.0176(4) 0.0205(5) 0.0175(4) 0.0031(3) 0.0077(3) 0.0061(4)
N2 0.0155(4) 0.0154(4) 0.0200(4) -0.0012(3) 0.0080(3) 0.0001(3)
N3 0.0188(4) 0.0202(5) 0.0215(4) -0.0048(4) 0.0093(4) -0.0014(4)
C5 0.0173(5) 0.0126(5) 0.0181(5) -0.0009(4) 0.0078(4) -0.0011(4)
C7 0.0139(5) 0.0159(5) 0.0194(5) -0.0010(4) 0.0063(4) 0.0012(4)
C9 0.0155(5) 0.0137(5) 0.0173(5) -0.0026(4) 0.0059(4) -0.0034(4)
C10 0.0178(5) 0.0156(5) 0.0159(5) -0.0001(4) 0.0063(4) -0.0022(4)
C3 0.0159(5) 0.0164(5) 0.0174(5) 0.0008(4) 0.0038(4) 0.0017(4)
C2 0.0169(5) 0.0136(5) 0.0161(5) -0.0022(4) 0.0068(4) -0.0024(4)
C12 0.0154(5) 0.0161(5) 0.0204(5) -0.0050(4) 0.0084(4) -0.0032(4)
C11 0.0159(5) 0.0149(5) 0.0188(5) -0.0002(4) 0.0050(4) -0.0006(4)
C14 0.0170(5) 0.0164(5) 0.0171(5) 0.0011(4) 0.0050(4) -0.0001(4)
C6 0.0159(5) 0.0155(5) 0.0174(5) 0.0014(4) 0.0048(4) 0.0016(4)
C13 0.0200(5) 0.0184(5) 0.0159(5) -0.0012(4) 0.0075(4) -0.0034(4)
C8 0.0170(5) 0.0146(5) 0.0180(5) 0.0003(4) 0.0062(4) 0.0003(4)
C4 0.0152(5) 0.0168(5) 0.0210(5) -0.0002(4) 0.0078(4) 0.0027(4)
C1 0.0200(5) 0.0236(5) 0.0150(5) 0.0018(4) 0.0055(4) 0.0014(4)

_geom_special_details            
;
 All esds (except the esd in the dihedral angle between two l.s. planes)
 are estimated using the full covariance matrix.  The cell esds are taken
 into account individually in the estimation of esds in distances, angles
 and torsion angles; correlations between esds in cell parameters are only
 used when they are defined by crystal symmetry.  An approximate (isotropic)
 treatment of cell esds is used for estimating esds involving l.s. planes.
;
loop_
_geom_bond_atom_site_label_1
_geom_bond_atom_site_label_2
_geom_bond_distance
_geom_bond_site_symmetry_2
_geom_bond_publ_flag
O1 C2 1.3808(12) . ?
O1 C1 1.4328(12) . ?
O2 N3 1.2302(12) . ?
O3 N3 1.2289(12) . ?
N1 H1 0.865(14) . ?
N1 N2 1.3549(12) . ?
N1 C5 1.3991(13) . ?
N2 C8 1.2889(13) . ?
N3 C12 1.4683(13) . ?
C5 C6 1.4006(14) . ?
C5 C4 1.3915(14) . ?
C7 H7 0.9500 . ?
C7 C2 1.3944(14) . ?
C7 C6 1.3844(14) . ?
C9 C10 1.4028(14) . ?
C9 C14 1.4015(14) . ?
C9 C8 1.4578(14) . ?
C10 H10 0.9500 . ?
C10 C11 1.3836(14) . ?
C3 H3 0.9500 . ?
C3 C2 1.3895(14) . ?
C3 C4 1.3953(14) . ?
C12 C11 1.3905(14) . ?
C12 C13 1.3867(15) . ?
C11 H11 0.9500 . ?
C14 H14 0.9500 . ?
C14 C13 1.3834(15) . ?
C6 H6 0.9500 . ?
C13 H13 0.9500 . ?
C8 H8 0.9500 . ?
C4 H4 0.9500 . ?
C1 H1A 0.9800 . ?
C1 H1B 0.9800 . ?
C1 H1C 0.9800 . ?

loop_
_geom_angle_atom_site_label_1
_geom_angle_atom_site_label_2
_geom_angle_atom_site_label_3
_geom_angle
_geom_angle_site_symmetry_1
_geom_angle_site_symmetry_3
_geom_angle_publ_flag
C2 O1 C1 117.08(8) . . ?
N2 N1 H1 117.7(9) . . ?
N2 N1 C5 120.70(8) . . ?
C5 N1 H1 118.2(9) . . ?
C8 N2 N1 115.80(9) . . ?
O2 N3 C12 118.13(9) . . ?
O3 N3 O2 123.50(9) . . ?
O3 N3 C12 118.37(9) . . ?
N1 C5 C6 117.51(9) . . ?
C4 C5 N1 123.11(9) . . ?
C4 C5 C6 119.37(9) . . ?
C2 C7 H7 120.1 . . ?
C6 C7 H7 120.1 . . ?
C6 C7 C2 119.90(9) . . ?
C10 C9 C8 122.90(9) . . ?
C14 C9 C10 119.12(9) . . ?
C14 C9 C8 117.98(9) . . ?
C9 C10 H10 119.7 . . ?
C11 C10 C9 120.57(9) . . ?
C11 C10 H10 119.7 . . ?
C2 C3 H3 120.0 . . ?
C2 C3 C4 120.04(9) . . ?
C4 C3 H3 120.0 . . ?
O1 C2 C7 115.43(9) . . ?
O1 C2 C3 124.53(9) . . ?
C3 C2 C7 120.02(9) . . ?
C11 C12 N3 119.03(9) . . ?
C13 C12 N3 118.33(9) . . ?
C13 C12 C11 122.61(9) . . ?
C10 C11 C12 118.50(9) . . ?
C10 C11 H11 120.8 . . ?
C12 C11 H11 120.8 . . ?
C9 C14 H14 119.5 . . ?
C13 C14 C9 121.07(9) . . ?
C13 C14 H14 119.5 . . ?
C5 C6 H6 119.8 . . ?
C7 C6 C5 120.49(9) . . ?
C7 C6 H6 119.8 . . ?
C12 C13 H13 120.9 . . ?
C14 C13 C12 118.13(9) . . ?
C14 C13 H13 120.9 . . ?
N2 C8 C9 122.01(9) . . ?
N2 C8 H8 119.0 . . ?
C9 C8 H8 119.0 . . ?
C5 C4 C3 120.16(9) . . ?
C5 C4 H4 119.9 . . ?
C3 C4 H4 119.9 . . ?
O1 C1 H1A 109.5 . . ?
O1 C1 H1B 109.5 . . ?
O1 C1 H1C 109.5 . . ?
H1A C1 H1B 109.5 . . ?
H1A C1 H1C 109.5 . . ?
H1B C1 H1C 109.5 . . ?

loop_
_geom_torsion_atom_site_label_1
_geom_torsion_atom_site_label_2
_geom_torsion_atom_site_label_3
_geom_torsion_atom_site_label_4
_geom_torsion
_geom_torsion_site_symmetry_1
_geom_torsion_site_symmetry_2
_geom_torsion_site_symmetry_3
_geom_torsion_site_symmetry_4
_geom_torsion_publ_flag
O2 N3 C12 C11 -7.19(14) . . . . ?
O2 N3 C12 C13 174.53(9) . . . . ?
O3 N3 C12 C11 172.58(9) . . . . ?
O3 N3 C12 C13 -5.70(14) . . . . ?
N1 N2 C8 C9 177.09(9) . . . . ?
N1 C5 C6 C7 -178.69(9) . . . . ?
N1 C5 C4 C3 178.84(9) . . . . ?
N2 N1 C5 C6 -177.34(9) . . . . ?
N2 N1 C5 C4 2.77(15) . . . . ?
N3 C12 C11 C10 -178.30(9) . . . . ?
N3 C12 C13 C14 178.32(9) . . . . ?
C5 N1 N2 C8 167.20(9) . . . . ?
C9 C10 C11 C12 -0.38(15) . . . . ?
C9 C14 C13 C12 0.37(15) . . . . ?
C10 C9 C14 C13 -0.83(15) . . . . ?
C10 C9 C8 N2 -2.84(16) . . . . ?
C2 C7 C6 C5 -0.11(15) . . . . ?
C2 C3 C4 C5 -0.20(15) . . . . ?
C11 C12 C13 C14 0.10(15) . . . . ?
C14 C9 C10 C11 0.83(15) . . . . ?
C14 C9 C8 N2 177.63(9) . . . . ?
C6 C5 C4 C3 -1.05(15) . . . . ?
C6 C7 C2 O1 -179.55(9) . . . . ?
C6 C7 C2 C3 -1.15(15) . . . . ?
C13 C12 C11 C10 -0.10(15) . . . . ?
C8 C9 C10 C11 -178.69(9) . . . . ?
C8 C9 C14 C13 178.71(9) . . . . ?
C4 C5 C6 C7 1.21(15) . . . . ?
C4 C3 C2 O1 179.56(9) . . . . ?
C4 C3 C2 C7 1.31(15) . . . . ?
C1 O1 C2 C7 -179.38(9) . . . . ?
C1 O1 C2 C3 2.30(14) . . . . ?

_shelx_res_file                  
;
TITL ps_dok63_no3_a.res in P2(1)/c
    ps_dok63_no3.res
    created by SHELXL-2018/3 at 14:04:38 on 07-Dec-2023
REM Old TITL ps_dok63_no3 in P2(1)/c
REM SHELXT solution in P2(1)/c: R1 0.099, Rweak 0.012, Alpha 0.013
REM <I/s> 0.532 for 209 systematic absences, Orientation as input
REM Formula found by SHELXT: C15 N2 O1
CELL 1.54184 14.307 7.2909 13.4037 90 114.076 90
ZERR 4 0.0003 0.0001 0.0002 0 0.002 0
LATT 1
SYMM -X,0.5+Y,0.5-Z
SFAC C H N O
UNIT 56 52 12 12

L.S. 10
PLAN  20
SIZE 0.102 0.195 0.287
TEMP -173
CONF
BOND
list 4
MORE -1
BOND $H
fmap 2 53
acta
REM <olex2.extras>
REM <HklSrc "%.\\ps_dok63_no3.hkl">
REM </olex2.extras>

WGHT    0.051200    0.354500
FVAR       0.75039
O1    4    0.922839    0.423236    0.044658    11.00000    0.01715    0.02169 =
         0.01433    0.00040    0.00603    0.00226
O2    4    0.400166    0.867296    0.582071    11.00000    0.02237    0.02888 =
         0.02991    0.00033    0.01099    0.00743
O3    4    0.452591    0.688629    0.723484    11.00000    0.03198    0.03489 =
         0.02706    0.00037    0.01988    0.00252
N1    3    0.870507    0.444645    0.433654    11.00000    0.01760    0.02051 =
         0.01754    0.00308    0.00775    0.00608
H1    2    0.908336    0.369152    0.483629    11.00000   -1.20000
N2    3    0.786560    0.513991    0.442950    11.00000    0.01551    0.01543 =
         0.01996   -0.00120    0.00802    0.00015
N3    3    0.459260    0.751511    0.641572    11.00000    0.01883    0.02020 =
         0.02153   -0.00480    0.00925   -0.00135
C5    1    0.877592    0.442353    0.332595    11.00000    0.01727    0.01262 =
         0.01809   -0.00094    0.00782   -0.00114
C7    1    0.977505    0.357921    0.231363    11.00000    0.01386    0.01589 =
         0.01939   -0.00104    0.00632    0.00116
AFIX  43
H7    2    1.036811    0.303050    0.229042    11.00000   -1.20000
AFIX   0
C9    1    0.694730    0.551121    0.557061    11.00000    0.01549    0.01371 =
         0.01728   -0.00264    0.00586   -0.00335
C10   1    0.620065    0.670205    0.486300    11.00000    0.01782    0.01558 =
         0.01586   -0.00012    0.00630   -0.00225
AFIX  43
H10   2    0.622150    0.704572    0.418872    11.00000   -1.20000
AFIX   0
C3    1    0.815658    0.512304    0.140150    11.00000    0.01592    0.01643 =
         0.01740    0.00078    0.00381    0.00174
AFIX  43
H3    2    0.764433    0.562506    0.075587    11.00000   -1.20000
AFIX   0
C2    1    0.903247    0.434987    0.137158    11.00000    0.01688    0.01355 =
         0.01615   -0.00216    0.00683   -0.00237
C12   1    0.541854    0.684605    0.612758    11.00000    0.01537    0.01610 =
         0.02035   -0.00498    0.00837   -0.00318
C11   1    0.543412    0.738037    0.513862    11.00000    0.01593    0.01490 =
         0.01880   -0.00023    0.00496   -0.00059
AFIX  43
H11   2    0.492987    0.819277    0.466297    11.00000   -1.20000
AFIX   0
C14   1    0.689959    0.499633    0.655615    11.00000    0.01701    0.01635 =
         0.01709    0.00112    0.00496   -0.00013
AFIX  43
H14   2    0.739799    0.417730    0.703385    11.00000   -1.20000
AFIX   0
C6    1    0.964670    0.361495    0.328283    11.00000    0.01593    0.01551 =
         0.01743    0.00137    0.00480    0.00160
AFIX  43
H6    2    1.015299    0.308715    0.392338    11.00000   -1.20000
AFIX   0
C13   1    0.613850    0.566143    0.684462    11.00000    0.02004    0.01840 =
         0.01595   -0.00120    0.00746   -0.00337
AFIX  43
H13   2    0.610988    0.531633    0.751504    11.00000   -1.20000
AFIX   0
C8    1    0.778377    0.478588    0.533259    11.00000    0.01703    0.01464 =
         0.01804    0.00029    0.00617    0.00030
AFIX  43
H8    2    0.828385    0.402914    0.585921    11.00000   -1.20000
AFIX   0
C4    1    0.802892    0.516255    0.237918    11.00000    0.01523    0.01675 =
         0.02095   -0.00024    0.00778    0.00269
AFIX  43
H4    2    0.743057    0.569528    0.239855    11.00000   -1.20000
AFIX   0
C1    1    0.848772    0.502565   -0.053581    11.00000    0.02001    0.02357 =
         0.01505    0.00181    0.00550    0.00141
AFIX 137
H1A   2    0.872858    0.491776   -0.112087    11.00000   -1.50000
H1B   2    0.839368    0.632335   -0.040971    11.00000   -1.50000
H1C   2    0.783428    0.437845   -0.074878    11.00000   -1.50000
AFIX   0
HKLF 4


REM  ps_dok63_no3_a.res in P2(1)/c
REM wR2 = 0.0912, GooF = S = 1.076, Restrained GooF = 1.076 for all data
REM R1 = 0.0328 for 2361 Fo > 4sig(Fo) and 0.0344 for all 2536 data
REM 185 parameters refined using 0 restraints

END

WGHT      0.0512      0.3546

REM Highest difference peak  0.160,  deepest hole -0.304,  1-sigma level  0.059
Q1    1   0.5021  0.7051  0.6208  11.00000  0.05    0.16
Q2    1   0.5615  0.5839  0.6372  11.00000  0.05    0.16
Q3    1   0.9363  0.4475  0.3410  11.00000  0.05    0.15
Q4    1   0.5601  0.6573  0.4800  11.00000  0.05    0.14
Q5    1   0.5964  0.6762  0.6622  11.00000  0.05    0.14
Q6    1   0.5412  0.5406  0.4006  11.00000  0.05    0.14
Q7    1   0.4404  0.5059  0.6663  11.00000  0.05    0.14
Q8    1   0.9642  0.3547  0.2749  11.00000  0.05    0.14
Q9    1   0.4800  0.5338  0.5473  11.00000  0.05    0.14
Q10   1   0.8635  0.4917  0.1429  11.00000  0.05    0.13
Q11   1   0.7330  0.5251  0.5482  11.00000  0.05    0.13
Q12   1   0.9236  0.3498  0.1748  11.00000  0.05    0.13
Q13   1   0.9041  0.3558  0.3189  11.00000  0.05    0.12
Q14   1   0.5954  0.5637  0.3773  11.00000  0.05    0.12
Q15   1   0.5934  0.5428  0.2062  11.00000  0.05    0.12
Q16   1   0.8389  0.4235  0.1260  11.00000  0.05    0.12
Q17   1   0.6782  0.6449  0.5368  11.00000  0.05    0.12
Q18   1   0.7170  0.5873 -0.0365  11.00000  0.05    0.12
Q19   1   0.5730  0.5089  0.4430  11.00000  0.05    0.12
Q20   1   0.9767  0.5413  0.4975  11.00000  0.05    0.12
;
_shelx_res_checksum              93732
_olex2_submission_special_instructions 'No special instructions were received'
_oxdiff_exptl_absorpt_empirical_details 
;
Empirical correction (ABSPACK) includes:
- Absorption correction using spherical harmonics
- Frame scaling
;
_oxdiff_exptl_absorpt_empirical_full_max 1.985
_oxdiff_exptl_absorpt_empirical_full_min 0.651
####################################################################### 
# 
# This file contains crystal structure data downloaded from the 
# Cambridge Structural Database (CSD) hosted by the Cambridge 
# Crystallographic Data Centre (CCDC).
# 
# Full information about CCDC data access policies and citation 
# guidelines are available at http://www.ccdc.cam.ac.uk/access/V1 
# 
# Audit and citation data items may have been added by the CCDC. 
# Please retain this information to preserve the provenance of 
# this file and to allow appropriate attribution of the data. 
# 
#######################################################################

data_ps_dok64
_database_code_depnum_ccdc_archive 'CCDC 2350548'
loop_
_audit_author_name
_audit_author_address
'Paulina Sobczak'
;Lodz University of Technology
Poland
;
_audit_update_record             
;
2024-04-23 deposited with the CCDC.	2025-01-10 downloaded from the CCDC.
;
_audit_creation_date             2023-12-07
_audit_creation_method           
;
Olex2 1.5-ac5-024
(compiled 2022.04.12 svn.rca3783a0 for Rigaku Oxford Diffraction, GUI svn.r6498)
;
_shelx_SHELXL_version_number     2018/3
_chemical_name_common            ?
_chemical_name_systematic        ?
_chemical_formula_moiety         'C18 H21 N3 O2'
_chemical_formula_sum            'C18 H21 N3 O2'
_chemical_formula_weight         311.38
_chemical_absolute_configuration ?
_chemical_melting_point          ?
_chemical_oxdiff_formula         'C18 H21 N3 O2'
loop_
_atom_type_symbol
_atom_type_description
_atom_type_scat_dispersion_real
_atom_type_scat_dispersion_imag
_atom_type_scat_source
C C 0.0181 0.0091 'International Tables Vol C Tables 4.2.6.8 and 6.1.1.4'
H H 0.0000 0.0000 'International Tables Vol C Tables 4.2.6.8 and 6.1.1.4'
N N 0.0311 0.0180 'International Tables Vol C Tables 4.2.6.8 and 6.1.1.4'
O O 0.0492 0.0322 'International Tables Vol C Tables 4.2.6.8 and 6.1.1.4'

_shelx_space_group_comment       
;
The symmetry employed for this shelxl refinement is uniquely defined
by the following loop, which should always be used as a source of
symmetry information in preference to the above space-group names.
They are only intended as comments.
;
_space_group_crystal_system      orthorhombic
_space_group_IT_number           19
_space_group_name_H-M_alt        'P 21 21 21'
_space_group_name_Hall           'P 2ac 2ab'
loop_
_space_group_symop_operation_xyz
'x, y, z'
'-x+1/2, -y, z+1/2'
'-x, y+1/2, -z+1/2'
'x+1/2, -y+1/2, -z'

_cell_length_a                   5.97860(10)
_cell_length_b                   7.24420(10)
_cell_length_c                   36.2940(5)
_cell_angle_alpha                90
_cell_angle_beta                 90
_cell_angle_gamma                90
_cell_volume                     1571.90(4)
_cell_formula_units_Z            4
_cell_measurement_reflns_used    18920
_cell_measurement_temperature    99.9(6)
_cell_measurement_theta_max      79.5090
_cell_measurement_theta_min      4.8510
_shelx_estimated_absorpt_T_max   0.983
_shelx_estimated_absorpt_T_min   0.851
_exptl_absorpt_coefficient_mu    0.702
_exptl_absorpt_correction_T_max  0.985
_exptl_absorpt_correction_T_min  0.913
_exptl_absorpt_correction_type   analytical
_exptl_absorpt_process_details   
;
CrysAlisPro 1.171.42.96a (Rigaku Oxford Diffraction, 2023)
Analytical numeric absorption correction using a multifaceted crystal
model based on expressions derived by R.C. Clark & J.S. Reid.
(Clark, R. C. & Reid, J. S. (1995). Acta Cryst. A51, 887-897)
Empirical absorption correction using spherical harmonics,
implemented in SCALE3 ABSPACK scaling algorithm.
;
_exptl_absorpt_special_details   ?
_exptl_crystal_colour            colourless
_exptl_crystal_colour_primary    colourless
_exptl_crystal_density_diffrn    1.316
_exptl_crystal_density_meas      ?
_exptl_crystal_density_method    ?
_exptl_crystal_description       plate
_exptl_crystal_F_000             664
loop_
_exptl_crystal_face_index_h
_exptl_crystal_face_index_k
_exptl_crystal_face_index_l
_exptl_crystal_face_perp_dist
0 -5 4 0.0375
0 5 -4 0.0481
-1 4 -5 0.0493
2 -4 6 0.0222
-4 1 -6 0.0927
0 1 23 0.0097
4 1 1 0.1173
0 -1 -23 0.0116

_exptl_crystal_size_max          0.238
_exptl_crystal_size_mid          0.074
_exptl_crystal_size_min          0.025
loop_
_exptl_oxdiff_crystal_face_indexfrac_h
_exptl_oxdiff_crystal_face_indexfrac_k
_exptl_oxdiff_crystal_face_indexfrac_l
_exptl_oxdiff_crystal_face_x
_exptl_oxdiff_crystal_face_y
_exptl_oxdiff_crystal_face_z
-0.1651 -4.6418 3.6097 -0.2301 -0.9626 0.1431
0.1879 4.6414 -3.5802 0.2299 0.9617 -0.1490
-1.4172 4.2466 -5.3084 0.2240 0.9340 0.2784
1.6800 -4.0925 5.5178 -0.2185 -0.9108 -0.3503
-3.6151 1.2814 -5.6790 0.0950 0.3903 0.9158
-0.0751 0.8496 23.1680 0.9554 -0.2283 -0.1872
3.8545 0.5131 1.0152 -0.1405 0.0354 -0.9894
0.1996 -0.8337 -23.1552 -0.9608 0.2296 0.1554

_exptl_transmission_factor_max   ?
_exptl_transmission_factor_min   ?
_diffrn_reflns_av_R_equivalents  0.0644
_diffrn_reflns_av_unetI/netI     0.0847
_diffrn_reflns_Laue_measured_fraction_full 0.999
_diffrn_reflns_Laue_measured_fraction_max 0.993
_diffrn_reflns_limit_h_max       5
_diffrn_reflns_limit_h_min       -7
_diffrn_reflns_limit_k_max       9
_diffrn_reflns_limit_k_min       -9
_diffrn_reflns_limit_l_max       45
_diffrn_reflns_limit_l_min       -46
_diffrn_reflns_number            29983
_diffrn_reflns_point_group_measured_fraction_full 0.996
_diffrn_reflns_point_group_measured_fraction_max 0.970
_diffrn_reflns_theta_full        67.684
_diffrn_reflns_theta_max         79.557
_diffrn_reflns_theta_min         4.874
_diffrn_ambient_environment      N~2~
_diffrn_ambient_temperature      99.9(6)
_diffrn_detector                 'Hybrid Pixel Array Detector'
_diffrn_detector_area_resol_mean 5.8140
_diffrn_detector_type            'Pilatus 300K'
_diffrn_measured_fraction_theta_full 0.999
_diffrn_measured_fraction_theta_max 0.993
_diffrn_measurement_details      
;
List of Runs (angles in degrees, time in seconds):

  # Type    Start    End  Width  t~exp~   \w     \q     \k     \f   Frames
#--------------------------------------------------------------------------
  1  \w   -114.00 -25.00   0.50    4.00    --  -48.87 -77.00-150.00  178
  2  \w    -26.00  27.00   0.50    4.00    --  -48.87  19.00 -60.00  106
  3  \w   -124.00 -35.00   0.50    4.00    --  -48.87 -38.00 120.00  178
  4  \w    -27.00  26.00   0.50    4.00    --   48.87 -19.00  30.00  106
  5  \w    -23.00 121.00   0.50    4.00    --   48.87   0.00  60.00  288
  6  \w     60.00 122.00   0.50    4.00    --   48.87-178.00   0.00  124
  7  \w     60.00 122.00   0.50    4.00    --   48.87-178.00  60.00  124
  8  \w    -43.00 -13.00   0.50   16.00    --  -88.50  38.00   0.00   60
  9  \w    -43.00 -13.00   0.50   16.00    --  -88.50  38.00 -30.00   60
 10  \w    -66.00 -17.00   0.50   16.00    --  -88.50  57.00 -60.00   98
 11  \w   -164.00 -75.00   0.50   16.00    --  -88.50 -19.00 150.00  178
 12  \w    -43.00 -13.00   0.50   16.00    --  -88.50  38.00-180.00   60
 13  \w    -66.00 -17.00   0.50   16.00    --  -88.50  57.00-120.00   98
 14  \w   -105.00 -22.00   0.50   16.00    --  -88.50  77.00 120.00  166
 15  \w   -164.00 -75.00   0.50   16.00    --  -88.50 -19.00  60.00  178
 16  \w    -43.00 -13.00   0.50   16.00    --  -88.50  38.00 -60.00   60
 17  \w    -43.00 -13.00   0.50   16.00    --  -88.50  38.00  30.00   60
 18  \w    -43.00 -13.00   0.50   16.00    --  -88.50  38.00 -90.00   60
 19  \w     38.00  66.00   0.50   16.00    --  110.00 -57.00 120.00   56
 20  \w     41.00 113.00   0.50   16.00    --  110.00-125.00  90.00  144
 21  \w     41.00 113.00   0.50   16.00    --  110.00-125.00 -60.00  144
 22  \w     45.00 105.00   0.50   16.00    --  110.00 -77.00-150.00  120
 23  \w     38.00  66.00   0.50   16.00    --  110.00 -57.00 -90.00   56
 24  \w     38.00  66.00   0.50   16.00    --  110.00 -57.00 -30.00   56
 25  \w     41.00 106.00   0.50   16.00    --  110.00 -99.00 120.00  130
 26  \w     94.00 178.00   0.50   16.00    --  110.00  57.00-180.00  168
 27  \w     41.00 113.00   0.50   16.00    --  110.00-125.00-150.00  144
 28  \w     41.00 113.00   0.50   16.00    --  110.00-125.00  30.00  144
 29  \w     38.00  66.00   0.50   16.00    --  110.00 -57.00   0.00   56
 30  \w     97.00 178.00   0.50   16.00    --  110.00  19.00 150.00  162
 31  \w     41.00 106.00   0.50   16.00    --  110.00 -99.00 -30.00  130
 32  \w     97.00 178.00   0.50   16.00    --  110.00  19.00  90.00  162
 33  \w     38.00  66.00   0.50   16.00    --  110.00 -57.00 -60.00   56
 34  \w     38.00  66.00   0.50   16.00    --  110.00 -57.00  30.00   56
 35  \w   -114.00 -25.00   0.50    4.00    --  -48.87 -77.00  90.00  178
 36  \w   -114.00 -25.00   0.50    4.00    --  -48.87 -77.00 150.00  178
 37  \w   -114.00 -25.00   0.50    4.00    --  -48.87 -77.00  60.00  178
 38  \w   -114.00 -25.00   0.50    4.00    --  -48.87 -77.00 -30.00  178
 39  \w   -120.00 -33.00   0.50    4.00    --  -48.87 -57.00 -90.00  174
 40  \w   -114.00 -25.00   0.50    4.00    --  -48.87 -77.00-120.00  178
 41  \w     33.00 121.00   0.50    4.00    --   48.87  57.00  60.00  176
 42  \w     33.00 121.00   0.50    4.00    --   48.87  57.00 -30.00  176
 43  \w     97.00 166.00   0.50   16.00    --  110.00  19.00 -90.00  138
;
_diffrn_measurement_device       'four-circle diffractometer'
_diffrn_measurement_device_type  'XtaLAB Synergy, Dualflex, Pilatus 300K'
_diffrn_measurement_method       '\w scans'
_diffrn_orient_matrix_type       
'CrysAlisPro convention (1999,Acta A55,543-557)'
_diffrn_orient_matrix_UB_11      -0.0572934000
_diffrn_orient_matrix_UB_12      0.0812140000
_diffrn_orient_matrix_UB_13      0.0380756000
_diffrn_orient_matrix_UB_21      -0.0122393000
_diffrn_orient_matrix_UB_22      0.1945718000
_diffrn_orient_matrix_UB_23      -0.0170276000
_diffrn_orient_matrix_UB_31      -0.2508998000
_diffrn_orient_matrix_UB_32      -0.0280171000
_diffrn_orient_matrix_UB_33      -0.0078655000
_diffrn_radiation_monochromator  mirror
_diffrn_radiation_probe          x-ray
_diffrn_radiation_type           'Cu K\a'
_diffrn_radiation_wavelength     1.54184
_diffrn_source                   'micro-focus sealed X-ray tube'
_diffrn_source_type              'PhotonJet (Cu) X-ray Source'
_reflns_Friedel_coverage         0.647
_reflns_Friedel_fraction_full    0.993
_reflns_Friedel_fraction_max     0.937
_reflns_number_gt                3120
_reflns_number_total             3310
_reflns_special_details          
;
 Reflections were merged by SHELXL according to the crystal
 class for the calculation of statistics and refinement.
 
 _reflns_Friedel_fraction is defined as the number of unique
 Friedel pairs measured divided by the number that would be
 possible theoretically, ignoring centric projections and
 systematic absences.
;
_reflns_threshold_expression     'I > 2\s(I)'
_computing_cell_refinement       'CrysAlisPro 1.171.42.96a (Rigaku OD, 2023)'
_computing_data_collection       'CrysAlisPro 1.171.42.96a (Rigaku OD, 2023)'
_computing_data_reduction        'CrysAlisPro 1.171.42.96a (Rigaku OD, 2023)'
_computing_molecular_graphics    'Olex2 1.5-ac5-024 (Dolomanov et al., 2009)'
_computing_publication_material  'Olex2 1.5-ac5-024 (Dolomanov et al., 2009)'
_computing_structure_refinement  'SHELXL 2018/3 (Sheldrick, 2015)'
_computing_structure_solution    'SHELXT 2018/2 (Sheldrick, 2018)'
_refine_diff_density_max         0.273
_refine_diff_density_min         -0.216
_refine_diff_density_rms         0.051
_refine_ls_abs_structure_details 
;
 Flack x determined using 1179 quotients [(I+)-(I-)]/[(I+)+(I-)]
 (Parsons, Flack and Wagner, Acta Cryst. B69 (2013) 249-259).
;
_refine_ls_abs_structure_Flack   -0.11(10)
_refine_ls_extinction_coef       .
_refine_ls_extinction_method     none
_refine_ls_goodness_of_fit_ref   1.194
_refine_ls_hydrogen_treatment    mixed
_refine_ls_matrix_type           full
_refine_ls_number_parameters     212
_refine_ls_number_reflns         3310
_refine_ls_number_restraints     0
_refine_ls_R_factor_all          0.0637
_refine_ls_R_factor_gt           0.0598
_refine_ls_restrained_S_all      1.194
_refine_ls_shift/su_max          0.000
_refine_ls_shift/su_mean         0.000
_refine_ls_structure_factor_coef Fsqd
_refine_ls_weighting_details     
'w=1/[\s^2^(Fo^2^)+(0.0310P)^2^+0.8071P] where P=(Fo^2^+2Fc^2^)/3'
_refine_ls_weighting_scheme      calc
_refine_ls_wR_factor_gt          0.0936
_refine_ls_wR_factor_ref         0.0953
_refine_special_details          ?
_olex2_refinement_description    
;
1. Fixed Uiso
 At 1.2 times of:
  All C(H) groups, All C(H,H) groups, All N(H) groups
 At 1.5 times of:
  All C(H,H,H) groups
2.a Secondary CH2 refined with riding coordinates:
 C15(H15A,H15B), C17(H17A,H17B), C16(H16A,H16B), C18(H18A,H18B)
2.b Aromatic/amide H refined with riding coordinates:
 C14(H14), C13(H13), C11(H11), C10(H10), C4(H4), C6(H6), C8(H8), C7(H7), C3(H3)
2.c Idealised Me refined as rotating group:
 C1(H1A,H1B,H1C)
;
_atom_sites_solution_hydrogens   mixed
_atom_sites_solution_primary     dual
_atom_sites_solution_secondary   ?
loop_
_atom_site_label
_atom_site_type_symbol
_atom_site_fract_x
_atom_site_fract_y
_atom_site_fract_z
_atom_site_U_iso_or_equiv
_atom_site_adp_type
_atom_site_occupancy
_atom_site_site_symmetry_order
_atom_site_calc_flag
_atom_site_refinement_flags_posn
_atom_site_refinement_flags_adp
_atom_site_refinement_flags_occupancy
_atom_site_disorder_assembly
_atom_site_disorder_group
C14 C 0.4810(4) 0.5922(3) 0.50757(6) 0.0169(5) Uani 1 1 d . . . . .
H14 H 0.344361 0.651698 0.513677 0.020 Uiso 1 1 calc R U . . .
N2 N 0.7340(4) 0.6007(3) 0.59882(5) 0.0172(4) Uani 1 1 d . . . . .
C12 C 0.7197(4) 0.4537(3) 0.46103(6) 0.0152(5) Uani 1 1 d . . . . .
C13 C 0.5233(4) 0.5455(3) 0.47116(6) 0.0172(5) Uani 1 1 d . . . . .
H13 H 0.416797 0.576571 0.452753 0.021 Uiso 1 1 calc R U . . .
C11 C 0.8732(4) 0.4106(3) 0.48937(6) 0.0170(5) Uani 1 1 d . . . . .
H11 H 1.007053 0.346229 0.483527 0.020 Uiso 1 1 calc R U . . .
N1 N 0.6751(4) 0.6640(3) 0.63295(5) 0.0196(4) Uani 1 1 d . . . . .
H1 H 0.563(5) 0.737(4) 0.6343(8) 0.023 Uiso 1 1 d . U . . .
N3 N 0.7627(3) 0.4042(3) 0.42397(5) 0.0173(4) Uani 1 1 d . . . . .
O1 O 1.3149(3) 0.6514(2) 0.74439(4) 0.0232(4) Uani 1 1 d . . . . .
C9 C 0.6349(4) 0.5536(3) 0.53540(6) 0.0160(5) Uani 1 1 d . . . . .
C10 C 0.8315(4) 0.4607(3) 0.52549(6) 0.0166(5) Uani 1 1 d . . . . .
H10 H 0.938393 0.431644 0.543974 0.020 Uiso 1 1 calc R U . . .
C4 C 1.0409(4) 0.5725(3) 0.65668(6) 0.0179(5) Uani 1 1 d . . . . .
H4 H 1.073876 0.510229 0.634296 0.022 Uiso 1 1 calc R U . . .
C5 C 0.8364(4) 0.6643(3) 0.66089(6) 0.0169(5) Uani 1 1 d . . . . .
C6 C 0.7916(4) 0.7559(3) 0.69394(6) 0.0186(5) Uani 1 1 d . . . . .
H6 H 0.653351 0.818779 0.697009 0.022 Uiso 1 1 calc R U . . .
C8 C 0.5875(4) 0.6152(3) 0.57300(6) 0.0163(5) Uani 1 1 d . . . . .
H8 H 0.445361 0.667042 0.578468 0.020 Uiso 1 1 calc R U . . .
C7 C 0.9479(4) 0.7560(3) 0.72246(6) 0.0193(5) Uani 1 1 d . . . . .
H7 H 0.916071 0.818939 0.744825 0.023 Uiso 1 1 calc R U . . .
C2 C 1.1501(4) 0.6641(3) 0.71816(6) 0.0187(5) Uani 1 1 d . . . . .
C15 C 0.9970(4) 0.3802(3) 0.41424(6) 0.0185(5) Uani 1 1 d . . . . .
H15A H 1.064491 0.285999 0.430592 0.022 Uiso 1 1 calc R U . . .
H15B H 1.077537 0.497883 0.418229 0.022 Uiso 1 1 calc R U . . .
C1 C 1.2822(5) 0.7525(4) 0.77771(7) 0.0288(6) Uani 1 1 d . . . . .
H1A H 1.270130 0.884384 0.772074 0.043 Uiso 1 1 calc R U . . .
H1B H 1.409474 0.731830 0.794215 0.043 Uiso 1 1 calc R U . . .
H1C H 1.144437 0.710552 0.789729 0.043 Uiso 1 1 calc R U . . .
C3 C 1.1948(5) 0.5724(3) 0.68514(6) 0.0200(5) Uani 1 1 d . . . . .
H3 H 1.332796 0.509021 0.682176 0.024 Uiso 1 1 calc R U . . .
O2 O 0.9178(3) 0.4479(3) 0.35007(4) 0.0232(4) Uani 1 1 d . . . . .
C17 C 0.6851(4) 0.4434(3) 0.35731(6) 0.0194(5) Uani 1 1 d . . . . .
H17A H 0.628800 0.316318 0.353530 0.023 Uiso 1 1 calc R U . . .
H17B H 0.607008 0.525352 0.339662 0.023 Uiso 1 1 calc R U . . .
C16 C 1.0253(4) 0.3207(3) 0.37445(6) 0.0198(5) Uani 1 1 d . . . . .
H16A H 1.186575 0.313826 0.368426 0.024 Uiso 1 1 calc R U . . .
H16B H 0.960151 0.196205 0.371059 0.024 Uiso 1 1 calc R U . . .
C18 C 0.6317(4) 0.5047(3) 0.39637(6) 0.0184(5) Uani 1 1 d . . . . .
H18A H 0.662529 0.638456 0.398729 0.022 Uiso 1 1 calc R U . . .
H18B H 0.470518 0.485024 0.401199 0.022 Uiso 1 1 calc R U . . .

loop_
_atom_site_aniso_label
_atom_site_aniso_U_11
_atom_site_aniso_U_22
_atom_site_aniso_U_33
_atom_site_aniso_U_23
_atom_site_aniso_U_13
_atom_site_aniso_U_12
C14 0.0137(13) 0.0156(10) 0.0214(11) -0.0002(9) 0.0008(9) 0.0000(9)
N2 0.0192(11) 0.0169(9) 0.0154(8) -0.0007(7) 0.0022(8) 0.0001(8)
C12 0.0129(12) 0.0148(10) 0.0177(10) 0.0003(8) -0.0001(9) -0.0029(10)
C13 0.0144(13) 0.0184(10) 0.0188(10) 0.0008(9) -0.0035(9) -0.0003(10)
C11 0.0158(13) 0.0169(10) 0.0182(10) 0.0006(9) -0.0008(9) 0.0020(9)
N1 0.0196(11) 0.0232(10) 0.0158(9) -0.0022(8) 0.0008(8) 0.0050(9)
N3 0.0165(11) 0.0205(9) 0.0150(8) -0.0001(7) -0.0015(7) 0.0014(8)
O1 0.0224(10) 0.0286(9) 0.0185(8) -0.0014(7) -0.0033(7) 0.0019(8)
C9 0.0174(13) 0.0136(9) 0.0171(10) 0.0009(8) 0.0006(9) -0.0023(9)
C10 0.0155(13) 0.0168(10) 0.0175(10) 0.0021(8) -0.0024(9) -0.0020(9)
C4 0.0215(13) 0.0171(11) 0.0152(10) 0.0006(8) 0.0033(9) 0.0004(9)
C5 0.0179(13) 0.0164(10) 0.0164(10) 0.0017(8) 0.0026(9) -0.0025(9)
C6 0.0184(13) 0.0182(10) 0.0191(10) 0.0001(9) 0.0037(9) 0.0002(10)
C8 0.0125(12) 0.0159(10) 0.0204(11) -0.0005(9) 0.0020(9) 0.0010(9)
C7 0.0232(14) 0.0200(11) 0.0148(10) -0.0013(9) 0.0029(9) -0.0004(10)
C2 0.0202(13) 0.0195(10) 0.0164(10) 0.0027(9) -0.0008(9) -0.0036(10)
C15 0.0155(13) 0.0210(11) 0.0191(11) -0.0014(9) -0.0023(9) 0.0022(10)
C1 0.0367(17) 0.0301(13) 0.0197(12) -0.0041(11) -0.0082(11) 0.0025(13)
C3 0.0206(13) 0.0188(11) 0.0207(11) 0.0018(9) 0.0024(10) 0.0018(11)
O2 0.0213(10) 0.0300(9) 0.0182(8) 0.0028(7) 0.0004(7) 0.0021(8)
C17 0.0199(13) 0.0211(11) 0.0173(10) -0.0006(9) -0.0035(9) 0.0027(10)
C16 0.0167(13) 0.0247(12) 0.0180(11) -0.0014(9) -0.0015(9) 0.0050(10)
C18 0.0137(13) 0.0233(11) 0.0181(11) -0.0004(9) -0.0029(9) 0.0022(9)

_geom_special_details            
;
 All esds (except the esd in the dihedral angle between two l.s. planes)
 are estimated using the full covariance matrix.  The cell esds are taken
 into account individually in the estimation of esds in distances, angles
 and torsion angles; correlations between esds in cell parameters are only
 used when they are defined by crystal symmetry.  An approximate (isotropic)
 treatment of cell esds is used for estimating esds involving l.s. planes.
;
loop_
_geom_bond_atom_site_label_1
_geom_bond_atom_site_label_2
_geom_bond_distance
_geom_bond_site_symmetry_2
_geom_bond_publ_flag
C14 H14 0.9500 . ?
C14 C13 1.387(3) . ?
C14 C9 1.395(3) . ?
N2 N1 1.367(3) . ?
N2 C8 1.287(3) . ?
C12 C13 1.399(3) . ?
C12 C11 1.413(3) . ?
C12 N3 1.415(3) . ?
C13 H13 0.9500 . ?
C11 H11 0.9500 . ?
C11 C10 1.383(3) . ?
N1 H1 0.86(3) . ?
N1 C5 1.399(3) . ?
N3 C15 1.455(3) . ?
N3 C18 1.465(3) . ?
O1 C2 1.373(3) . ?
O1 C1 1.427(3) . ?
C9 C10 1.401(3) . ?
C9 C8 1.463(3) . ?
C10 H10 0.9500 . ?
C4 H4 0.9500 . ?
C4 C5 1.400(3) . ?
C4 C3 1.383(3) . ?
C5 C6 1.397(3) . ?
C6 H6 0.9500 . ?
C6 C7 1.395(3) . ?
C8 H8 0.9500 . ?
C7 H7 0.9500 . ?
C7 C2 1.389(3) . ?
C2 C3 1.396(3) . ?
C15 H15A 0.9900 . ?
C15 H15B 0.9900 . ?
C15 C16 1.517(3) . ?
C1 H1A 0.9800 . ?
C1 H1B 0.9800 . ?
C1 H1C 0.9800 . ?
C3 H3 0.9500 . ?
O2 C17 1.416(3) . ?
O2 C16 1.430(3) . ?
C17 H17A 0.9900 . ?
C17 H17B 0.9900 . ?
C17 C18 1.519(3) . ?
C16 H16A 0.9900 . ?
C16 H16B 0.9900 . ?
C18 H18A 0.9900 . ?
C18 H18B 0.9900 . ?

loop_
_geom_angle_atom_site_label_1
_geom_angle_atom_site_label_2
_geom_angle_atom_site_label_3
_geom_angle
_geom_angle_site_symmetry_1
_geom_angle_site_symmetry_3
_geom_angle_publ_flag
C13 C14 H14 119.3 . . ?
C13 C14 C9 121.4(2) . . ?
C9 C14 H14 119.3 . . ?
C8 N2 N1 117.2(2) . . ?
C13 C12 C11 117.3(2) . . ?
C13 C12 N3 121.5(2) . . ?
C11 C12 N3 121.2(2) . . ?
C14 C13 C12 121.3(2) . . ?
C14 C13 H13 119.4 . . ?
C12 C13 H13 119.4 . . ?
C12 C11 H11 119.5 . . ?
C10 C11 C12 121.0(2) . . ?
C10 C11 H11 119.5 . . ?
N2 N1 H1 117.3(19) . . ?
N2 N1 C5 118.7(2) . . ?
C5 N1 H1 120.0(19) . . ?
C12 N3 C15 115.82(19) . . ?
C12 N3 C18 115.29(19) . . ?
C15 N3 C18 114.08(19) . . ?
C2 O1 C1 117.1(2) . . ?
C14 C9 C10 117.6(2) . . ?
C14 C9 C8 119.1(2) . . ?
C10 C9 C8 123.2(2) . . ?
C11 C10 C9 121.4(2) . . ?
C11 C10 H10 119.3 . . ?
C9 C10 H10 119.3 . . ?
C5 C4 H4 120.0 . . ?
C3 C4 H4 120.0 . . ?
C3 C4 C5 120.0(2) . . ?
N1 C5 C4 121.5(2) . . ?
C6 C5 N1 119.4(2) . . ?
C6 C5 C4 119.1(2) . . ?
C5 C6 H6 119.7 . . ?
C7 C6 C5 120.6(2) . . ?
C7 C6 H6 119.7 . . ?
N2 C8 C9 121.5(2) . . ?
N2 C8 H8 119.3 . . ?
C9 C8 H8 119.3 . . ?
C6 C7 H7 120.0 . . ?
C2 C7 C6 120.0(2) . . ?
C2 C7 H7 120.0 . . ?
O1 C2 C7 125.3(2) . . ?
O1 C2 C3 115.2(2) . . ?
C7 C2 C3 119.4(2) . . ?
N3 C15 H15A 109.2 . . ?
N3 C15 H15B 109.2 . . ?
N3 C15 C16 111.87(19) . . ?
H15A C15 H15B 107.9 . . ?
C16 C15 H15A 109.2 . . ?
C16 C15 H15B 109.2 . . ?
O1 C1 H1A 109.5 . . ?
O1 C1 H1B 109.5 . . ?
O1 C1 H1C 109.5 . . ?
H1A C1 H1B 109.5 . . ?
H1A C1 H1C 109.5 . . ?
H1B C1 H1C 109.5 . . ?
C4 C3 C2 120.9(2) . . ?
C4 C3 H3 119.6 . . ?
C2 C3 H3 119.6 . . ?
C17 O2 C16 108.17(18) . . ?
O2 C17 H17A 109.2 . . ?
O2 C17 H17B 109.2 . . ?
O2 C17 C18 111.9(2) . . ?
H17A C17 H17B 107.9 . . ?
C18 C17 H17A 109.2 . . ?
C18 C17 H17B 109.2 . . ?
C15 C16 H16A 109.5 . . ?
C15 C16 H16B 109.5 . . ?
O2 C16 C15 110.86(19) . . ?
O2 C16 H16A 109.5 . . ?
O2 C16 H16B 109.5 . . ?
H16A C16 H16B 108.1 . . ?
N3 C18 C17 112.4(2) . . ?
N3 C18 H18A 109.1 . . ?
N3 C18 H18B 109.1 . . ?
C17 C18 H18A 109.1 . . ?
C17 C18 H18B 109.1 . . ?
H18A C18 H18B 107.9 . . ?

loop_
_geom_torsion_atom_site_label_1
_geom_torsion_atom_site_label_2
_geom_torsion_atom_site_label_3
_geom_torsion_atom_site_label_4
_geom_torsion
_geom_torsion_site_symmetry_1
_geom_torsion_site_symmetry_2
_geom_torsion_site_symmetry_3
_geom_torsion_site_symmetry_4
_geom_torsion_publ_flag
C14 C9 C10 C11 0.6(3) . . . . ?
C14 C9 C8 N2 -172.4(2) . . . . ?
N2 N1 C5 C4 -11.5(3) . . . . ?
N2 N1 C5 C6 169.4(2) . . . . ?
C12 C11 C10 C9 0.9(3) . . . . ?
C12 N3 C15 C16 177.93(19) . . . . ?
C12 N3 C18 C17 -179.5(2) . . . . ?
C13 C14 C9 C10 -1.9(3) . . . . ?
C13 C14 C9 C8 176.5(2) . . . . ?
C13 C12 C11 C10 -1.2(3) . . . . ?
C13 C12 N3 C15 156.0(2) . . . . ?
C13 C12 N3 C18 19.1(3) . . . . ?
C11 C12 C13 C14 -0.1(3) . . . . ?
C11 C12 N3 C15 -24.5(3) . . . . ?
C11 C12 N3 C18 -161.4(2) . . . . ?
N1 N2 C8 C9 179.3(2) . . . . ?
N1 C5 C6 C7 179.0(2) . . . . ?
N3 C12 C13 C14 179.4(2) . . . . ?
N3 C12 C11 C10 179.4(2) . . . . ?
N3 C15 C16 O2 55.4(3) . . . . ?
O1 C2 C3 C4 179.1(2) . . . . ?
C9 C14 C13 C12 1.6(4) . . . . ?
C10 C9 C8 N2 5.9(3) . . . . ?
C4 C5 C6 C7 -0.1(3) . . . . ?
C5 C4 C3 C2 -0.5(3) . . . . ?
C5 C6 C7 C2 -0.1(4) . . . . ?
C6 C7 C2 O1 -178.7(2) . . . . ?
C6 C7 C2 C3 0.1(3) . . . . ?
C8 N2 N1 C5 -174.8(2) . . . . ?
C8 C9 C10 C11 -177.7(2) . . . . ?
C7 C2 C3 C4 0.2(3) . . . . ?
C15 N3 C18 C17 42.9(3) . . . . ?
C1 O1 C2 C7 -4.9(3) . . . . ?
C1 O1 C2 C3 176.3(2) . . . . ?
C3 C4 C5 N1 -178.7(2) . . . . ?
C3 C4 C5 C6 0.4(3) . . . . ?
O2 C17 C18 N3 -52.0(3) . . . . ?
C17 O2 C16 C15 -63.9(3) . . . . ?
C16 O2 C17 C18 62.2(2) . . . . ?
C18 N3 C15 C16 -44.7(3) . . . . ?

_shelx_res_file                  
;
TITL ps_dok64_a.res in P2(1)2(1)2(1)
    ps_dok64.res
    created by SHELXL-2018/3 at 13:35:04 on 07-Dec-2023
REM Old TITL ps_dok64 in P2(1)2(1)2(1)
REM SHELXT solution in P2(1)2(1)2(1): R1 0.230, Rweak 0.038, Alpha 0.009
REM <I/s> 0.888 for 31 systematic absences, Orientation as input
REM Flack x = 0.022 ( 0.130 ) from 1191 Parsons' quotients
REM Formula found by SHELXT: C36 N16 O3
CELL 1.54184 5.9786 7.2442 36.294 90 90 90
ZERR 4 0.0001 0.0001 0.0005 0 0 0
LATT -1
SYMM 0.5-X,-Y,0.5+Z
SYMM -X,0.5+Y,0.5-Z
SYMM 0.5+X,0.5-Y,-Z
SFAC C H N O
UNIT 72 84 12 8

L.S. 10
PLAN  10
SIZE 0.025 0.074 0.238
TEMP -173
CONF
BOND
list 4
fmap 2
MORE -1
ACTA
BOND $H
REM <olex2.extras>
REM <HklSrc "%.\\ps_dok64.hkl">
REM </olex2.extras>

WGHT    0.031000    0.807100
FVAR       0.10209
C14   1    0.481021    0.592189    0.507571    11.00000    0.01366    0.01558 =
         0.02138   -0.00022    0.00076   -0.00002
AFIX  43
H14   2    0.344361    0.651698    0.513677    11.00000   -1.20000
AFIX   0
N2    3    0.734039    0.600719    0.598821    11.00000    0.01924    0.01689 =
         0.01539   -0.00067    0.00222    0.00010
C12   1    0.719750    0.453667    0.461026    11.00000    0.01292    0.01484 =
         0.01771    0.00034   -0.00008   -0.00286
C13   1    0.523303    0.545537    0.471164    11.00000    0.01439    0.01840 =
         0.01880    0.00079   -0.00349   -0.00031
AFIX  43
H13   2    0.416797    0.576571    0.452753    11.00000   -1.20000
AFIX   0
C11   1    0.873234    0.410592    0.489374    11.00000    0.01581    0.01691 =
         0.01823    0.00063   -0.00077    0.00195
AFIX  43
H11   2    1.007053    0.346229    0.483527    11.00000   -1.20000
AFIX   0
N1    3    0.675148    0.663979    0.632948    11.00000    0.01962    0.02323 =
         0.01580   -0.00223    0.00085    0.00500
H1    2    0.562501    0.736645    0.634262    11.00000   -1.20000
N3    3    0.762697    0.404229    0.423972    11.00000    0.01650    0.02049 =
         0.01502   -0.00009   -0.00149    0.00141
O1    4    1.314857    0.651414    0.744392    11.00000    0.02243    0.02863 =
         0.01852   -0.00144   -0.00329    0.00190
C9    1    0.634902    0.553570    0.535398    11.00000    0.01736    0.01361 =
         0.01715    0.00086    0.00063   -0.00229
C10   1    0.831521    0.460740    0.525495    11.00000    0.01553    0.01685 =
         0.01751    0.00213   -0.00241   -0.00204
AFIX  43
H10   2    0.938393    0.431644    0.543974    11.00000   -1.20000
AFIX   0
C4    1    1.040868    0.572466    0.656685    11.00000    0.02155    0.01709 =
         0.01517    0.00061    0.00331    0.00043
AFIX  43
H4    2    1.073876    0.510229    0.634296    11.00000   -1.20000
AFIX   0
C5    1    0.836406    0.664313    0.660886    11.00000    0.01789    0.01640 =
         0.01638    0.00167    0.00256   -0.00249
C6    1    0.791572    0.755947    0.693935    11.00000    0.01844    0.01819 =
         0.01914    0.00010    0.00366    0.00024
AFIX  43
H6    2    0.653351    0.818779    0.697009    11.00000   -1.20000
AFIX   0
C8    1    0.587485    0.615193    0.572996    11.00000    0.01254    0.01594 =
         0.02036   -0.00054    0.00196    0.00098
AFIX  43
H8    2    0.445361    0.667042    0.578468    11.00000   -1.20000
AFIX   0
C7    1    0.947879    0.756039    0.722463    11.00000    0.02319    0.01995 =
         0.01478   -0.00129    0.00286   -0.00041
AFIX  43
H7    2    0.916071    0.818939    0.744825    11.00000   -1.20000
AFIX   0
C2    1    1.150092    0.664102    0.718157    11.00000    0.02018    0.01950 =
         0.01636    0.00271   -0.00079   -0.00360
C15   1    0.996996    0.380157    0.414245    11.00000    0.01547    0.02103 =
         0.01913   -0.00136   -0.00229    0.00224
AFIX  23
H15A  2    1.064491    0.285999    0.430592    11.00000   -1.20000
H15B  2    1.077537    0.497883    0.418229    11.00000   -1.20000
AFIX   0
C1    1    1.282164    0.752458    0.777712    11.00000    0.03670    0.03006 =
         0.01966   -0.00405   -0.00823    0.00252
AFIX 137
H1A   2    1.270130    0.884384    0.772074    11.00000   -1.50000
H1B   2    1.409474    0.731830    0.794215    11.00000   -1.50000
H1C   2    1.144437    0.710552    0.789729    11.00000   -1.50000
AFIX   0
C3    1    1.194825    0.572356    0.685141    11.00000    0.02062    0.01878 =
         0.02066    0.00185    0.00241    0.00179
AFIX  43
H3    2    1.332796    0.509021    0.682176    11.00000   -1.20000
AFIX   0
O2    4    0.917811    0.447912    0.350067    11.00000    0.02131    0.02995 =
         0.01822    0.00280    0.00044    0.00206
C17   1    0.685087    0.443442    0.357307    11.00000    0.01985    0.02106 =
         0.01730   -0.00056   -0.00350    0.00273
AFIX  23
H17A  2    0.628800    0.316318    0.353530    11.00000   -1.20000
H17B  2    0.607008    0.525352    0.339662    11.00000   -1.20000
AFIX   0
C16   1    1.025290    0.320693    0.374452    11.00000    0.01669    0.02474 =
         0.01797   -0.00144   -0.00146    0.00500
AFIX  23
H16A  2    1.186575    0.313826    0.368426    11.00000   -1.20000
H16B  2    0.960151    0.196205    0.371059    11.00000   -1.20000
AFIX   0
C18   1    0.631736    0.504701    0.396367    11.00000    0.01369    0.02332 =
         0.01806   -0.00036   -0.00286    0.00222
AFIX  23
H18A  2    0.662529    0.638456    0.398729    11.00000   -1.20000
H18B  2    0.470518    0.485024    0.401199    11.00000   -1.20000
AFIX   0
HKLF 4


REM  ps_dok64_a.res in P2(1)2(1)2(1)
REM wR2 = 0.0953, GooF = S = 1.194, Restrained GooF = 1.194 for all data
REM R1 = 0.0598 for 3120 Fo > 4sig(Fo) and 0.0637 for all 3310 data
REM 212 parameters refined using 0 restraints

END

WGHT      0.0312      0.8070

REM Highest difference peak  0.273,  deepest hole -0.216,  1-sigma level  0.051
Q1    1   0.8732  0.5973  0.5994  11.00000  0.05    0.27
Q2    1   0.8946  0.2851  0.3507  11.00000  0.05    0.26
Q3    1   0.8615  0.4621  0.4666  11.00000  0.05    0.25
Q4    1   1.0151  0.3508  0.3946  11.00000  0.05    0.22
Q5    1   0.4864  0.5214  0.3954  11.00000  0.05    0.22
Q6    1   0.6089  0.5596  0.5538  11.00000  0.05    0.22
Q7    1   0.7407  0.4338  0.4434  11.00000  0.05    0.21
Q8    1   0.7520  0.5588  0.5325  11.00000  0.05    0.20
Q9    1   0.5885  0.4641  0.4654  11.00000  0.05    0.20
Q10   1   0.5033  0.5382  0.5260  11.00000  0.05    0.19
;
_shelx_res_checksum              12260
_olex2_submission_special_instructions 'No special instructions were received'
_oxdiff_exptl_absorpt_empirical_details 
;
Empirical correction (ABSPACK) includes:
- Absorption correction using spherical harmonics
- Frame scaling
- Detector area scaling
;
_oxdiff_exptl_absorpt_empirical_full_max 2.005
_oxdiff_exptl_absorpt_empirical_full_min 0.614
####################################################################### 
# 
# This file contains crystal structure data downloaded from the 
# Cambridge Structural Database (CSD) hosted by the Cambridge 
# Crystallographic Data Centre (CCDC).
# 
# Full information about CCDC data access policies and citation 
# guidelines are available at http://www.ccdc.cam.ac.uk/access/V1 
# 
# Audit and citation data items may have been added by the CCDC. 
# Please retain this information to preserve the provenance of 
# this file and to allow appropriate attribution of the data. 
# 
#######################################################################

data_ps_dok66
_database_code_depnum_ccdc_archive 'CCDC 2350547'
loop_
_audit_author_name
_audit_author_address
'Paulina Sobczak'
;Lodz University of Technology
Poland
;
_audit_update_record             
;
2024-04-23 deposited with the CCDC.	2025-01-10 downloaded from the CCDC.
;
_audit_creation_date             2023-12-07
_audit_creation_method           
;
Olex2 1.5-ac5-024
(compiled 2022.04.12 svn.rca3783a0 for Rigaku Oxford Diffraction, GUI svn.r6498)
;
_shelx_SHELXL_version_number     2018/3
_chemical_name_common            ?
_chemical_name_systematic        ?
_chemical_formula_moiety         'C16 H15 N3 O3'
_chemical_formula_sum            'C16 H15 N3 O3'
_chemical_formula_weight         297.31
_chemical_melting_point          ?
_chemical_oxdiff_formula         'C16 H15 N3 O3'
loop_
_atom_type_symbol
_atom_type_description
_atom_type_scat_dispersion_real
_atom_type_scat_dispersion_imag
_atom_type_scat_source
C C 0.0181 0.0091 'International Tables Vol C Tables 4.2.6.8 and 6.1.1.4'
H H 0.0000 0.0000 'International Tables Vol C Tables 4.2.6.8 and 6.1.1.4'
N N 0.0311 0.0180 'International Tables Vol C Tables 4.2.6.8 and 6.1.1.4'
O O 0.0492 0.0322 'International Tables Vol C Tables 4.2.6.8 and 6.1.1.4'

_shelx_space_group_comment       
;
The symmetry employed for this shelxl refinement is uniquely defined
by the following loop, which should always be used as a source of
symmetry information in preference to the above space-group names.
They are only intended as comments.
;
_space_group_crystal_system      monoclinic
_space_group_IT_number           14
_space_group_name_H-M_alt        'P 1 21/c 1'
_space_group_name_Hall           '-P 2ybc'
loop_
_space_group_symop_operation_xyz
'x, y, z'
'-x, y+1/2, -z+1/2'
'-x, -y, -z'
'x, -y-1/2, z-1/2'

_cell_length_a                   16.2030(2)
_cell_length_b                   13.03460(10)
_cell_length_c                   6.76630(10)
_cell_angle_alpha                90
_cell_angle_beta                 94.0550(10)
_cell_angle_gamma                90
_cell_volume                     1425.46(3)
_cell_formula_units_Z            4
_cell_measurement_reflns_used    16395
_cell_measurement_temperature    99.9(6)
_cell_measurement_theta_max      79.3270
_cell_measurement_theta_min      4.3160
_shelx_estimated_absorpt_T_max   0.984
_shelx_estimated_absorpt_T_min   0.875
_exptl_absorpt_coefficient_mu    0.808
_exptl_absorpt_correction_T_max  0.984
_exptl_absorpt_correction_T_min  0.911
_exptl_absorpt_correction_type   analytical
_exptl_absorpt_process_details   
;
CrysAlisPro 1.171.42.68a (Rigaku Oxford Diffraction, 2022)
Analytical numeric absorption correction using a multifaceted crystal
model based on expressions derived by R.C. Clark & J.S. Reid.
(Clark, R. C. & Reid, J. S. (1995). Acta Cryst. A51, 887-897)
Empirical absorption correction using spherical harmonics,
implemented in SCALE3 ABSPACK scaling algorithm.
;
_exptl_absorpt_special_details   ?
_exptl_crystal_colour            red
_exptl_crystal_colour_primary    red
_exptl_crystal_density_diffrn    1.385
_exptl_crystal_density_meas      ?
_exptl_crystal_density_method    ?
_exptl_crystal_description       plate
_exptl_crystal_F_000             624
loop_
_exptl_crystal_face_index_h
_exptl_crystal_face_index_k
_exptl_crystal_face_index_l
_exptl_crystal_face_perp_dist
-1 7 2 0.0616
0 -6 3 0.0662
1 -1 -4 0.0588
10 1 0 0.0171
-10 -1 0 0.0031
9 -2 -2 0.0443
9 3 1 0.0429
-1 8 -1 0.0710
1 -8 0 0.0668
1 -8 2 0.0599

_exptl_crystal_size_max          0.17
_exptl_crystal_size_mid          0.136
_exptl_crystal_size_min          0.02
loop_
_exptl_oxdiff_crystal_face_indexfrac_h
_exptl_oxdiff_crystal_face_indexfrac_k
_exptl_oxdiff_crystal_face_indexfrac_l
_exptl_oxdiff_crystal_face_x
_exptl_oxdiff_crystal_face_y
_exptl_oxdiff_crystal_face_z
-0.9563 7.2837 2.2225 0.3215 0.2770 -0.9055
0.1997 -5.6920 3.2350 -0.7408 -0.6332 -0.2243
0.5401 -0.5883 -4.3815 0.3878 0.3298 0.8607
10.4610 0.7207 -0.0666 -0.6500 0.7599 -0.0091
-10.4610 -0.7207 0.0666 0.6500 -0.7599 0.0091
9.0000 -2.0000 -2.0000 -0.5306 0.6183 0.5310
9.0000 3.0000 1.0000 -0.5103 0.7400 -0.3649
-1.0000 8.0000 -1.0000 0.7141 0.5705 -0.3504
1.0000 -8.0000 -0.0000 -0.6082 -0.4941 0.5375
1.0000 -8.0000 2.0000 -0.8200 -0.6469 0.1632

_exptl_transmission_factor_max   ?
_exptl_transmission_factor_min   ?
_diffrn_reflns_av_R_equivalents  0.0324
_diffrn_reflns_av_unetI/netI     0.0140
_diffrn_reflns_Laue_measured_fraction_full 0.998
_diffrn_reflns_Laue_measured_fraction_max 0.970
_diffrn_reflns_limit_h_max       20
_diffrn_reflns_limit_h_min       -19
_diffrn_reflns_limit_k_max       15
_diffrn_reflns_limit_k_min       -16
_diffrn_reflns_limit_l_max       7
_diffrn_reflns_limit_l_min       -8
_diffrn_reflns_number            27673
_diffrn_reflns_point_group_measured_fraction_full 0.998
_diffrn_reflns_point_group_measured_fraction_max 0.970
_diffrn_reflns_theta_full        67.684
_diffrn_reflns_theta_max         79.579
_diffrn_reflns_theta_min         4.358
_diffrn_ambient_environment      N~2~
_diffrn_ambient_temperature      99.9(6)
_diffrn_detector                 'Hybrid Pixel Array Detector'
_diffrn_detector_area_resol_mean 5.8140
_diffrn_detector_type            'Pilatus 300K'
_diffrn_measured_fraction_theta_full 0.998
_diffrn_measured_fraction_theta_max 0.970
_diffrn_measurement_details      
;
List of Runs (angles in degrees, time in seconds):

  # Type    Start    End  Width  t~exp~   \w     \q     \k     \f   Frames
#--------------------------------------------------------------------------
  1  \w    -43.00  27.00   0.50    2.00    --  -48.87  38.00  30.00  140
  2  \w    -72.00  17.00   0.50    2.00    --  -48.87  77.00 120.00  178
  3  \w    -26.00  27.00   0.50    2.00    --  -48.87  19.00 -30.00  106
  4  \w    -26.00  27.00   0.50    2.00    --  -48.87  19.00 120.00  106
  5  \w   -120.00 -33.00   0.50    2.00    --  -48.87 -57.00-150.00  174
  6  \w     36.00 125.00   0.50    2.00    --   48.87  19.00  90.00  178
  7  \w    -27.00  26.00   0.50    2.00    --   48.87 -19.00-180.00  106
  8  \w    -27.00  26.00   0.50    2.00    --   48.87 -19.00 -90.00  106
  9  \w    -43.00 -13.00   0.50    8.00    --  -88.50  38.00-180.00   60
 10  \w    -43.00 -13.00   0.50    8.00    --  -88.50  38.00  90.00   60
 11  \w    -43.00 -13.00   0.50    8.00    --  -88.50  38.00  60.00   60
 12  \w   -160.00 -73.00   0.50    8.00    --  -88.50 -57.00-150.00  174
 13  \w    -43.00 -13.00   0.50    8.00    --  -88.50  38.00  30.00   60
 14  \w    -43.00 -13.00   0.50    8.00    --  -88.50  38.00 -60.00   60
 15  \w   -164.00 -75.00   0.50    8.00    --  -88.50 -19.00-150.00  178
 16  \w    -43.00 -13.00   0.50    8.00    --  -88.50  38.00 150.00   60
 17  \w   -164.00 -75.00   0.50    8.00    --  -88.50 -19.00   0.00  178
 18  \w    -43.00 -13.00   0.50    8.00    --  -88.50  38.00 120.00   60
 19  \w    -87.00 -19.00   0.50    8.00    --  -88.50 125.00  90.00  136
 20  \w    -43.00 -13.00   0.50    8.00    --  -88.50  38.00-120.00   60
 21  \w   -160.00 -73.00   0.50    8.00    --  -88.50 -57.00-180.00  174
 22  \w    -43.00 -13.00   0.50    8.00    --  -88.50  38.00   0.00   60
 23  \w     38.00  66.00   0.50    8.00    --  110.00 -57.00   0.00   56
 24  \w     45.00 105.00   0.50    8.00    --  110.00 -77.00 150.00  120
 25  \w     38.00  66.00   0.50    8.00    --  110.00 -57.00-120.00   56
 26  \w     41.00 106.00   0.50    8.00    --  110.00 -99.00  90.00  130
 27  \w     38.00  66.00   0.50    8.00    --  110.00 -57.00-180.00   56
 28  \w     97.00 178.00   0.50    8.00    --  110.00  19.00 -90.00  162
 29  \w     45.00 105.00   0.50    8.00    --  110.00 -77.00-180.00  120
 30  \w     97.00 178.00   0.50    8.00    --  110.00  19.00 -30.00  162
 31  \w     38.00  66.00   0.50    8.00    --  110.00 -57.00  30.00   56
 32  \w     44.00  98.00   0.50    8.00    --  110.00 -75.00 -17.00  108
 33  \w     41.00 106.00   0.50    8.00    --  110.00 -99.00 -30.00  130
 34  \w     41.00 113.00   0.50    8.00    --  110.00-125.00-180.00  144
 35  \w     38.00  66.00   0.50    8.00    --  110.00 -57.00 -60.00   56
 36  \w     98.00 178.00   0.50    8.00    --  110.00  38.00-150.00  160
 37  \w     38.00  66.00   0.50    8.00    --  110.00 -57.00  60.00   56
 38  \w   -114.00 -25.00   0.50    2.00    --  -48.87 -77.00 -30.00  178
 39  \w   -114.00 -25.00   0.50    2.00    --  -48.87 -77.00   0.00  178
 40  \w   -114.00 -25.00   0.50    2.00    --  -48.87 -77.00  90.00  178
 41  \w   -120.00 -33.00   0.50    2.00    --  -48.87 -57.00  30.00  174
 42  \w   -114.00 -25.00   0.50    2.00    --  -48.87 -77.00-180.00  178
 43  \w     37.00 124.00   0.50    2.00    --   48.87  38.00 150.00  174
 44  \w     33.00 121.00   0.50    2.00    --   48.87  57.00 -60.00  176
 45  \w     37.00 124.00   0.50    2.00    --   48.87  38.00-120.00  174
;
_diffrn_measurement_device       'four-circle diffractometer'
_diffrn_measurement_device_type  'XtaLAB Synergy, Dualflex, Pilatus 300K'
_diffrn_measurement_method       '\w scans'
_diffrn_orient_matrix_type       
'CrysAlisPro convention (1999,Acta A55,543-557)'
_diffrn_orient_matrix_UB_11      -0.0674657000
_diffrn_orient_matrix_UB_12      0.0675940000
_diffrn_orient_matrix_UB_13      -0.1058973000
_diffrn_orient_matrix_UB_21      0.0673183000
_diffrn_orient_matrix_UB_22      0.0701831000
_diffrn_orient_matrix_UB_23      -0.0763975000
_diffrn_orient_matrix_UB_31      0.0025471000
_diffrn_orient_matrix_UB_32      -0.0668752000
_diffrn_orient_matrix_UB_33      -0.1871523000
_diffrn_radiation_monochromator  mirror
_diffrn_radiation_probe          x-ray
_diffrn_radiation_type           'Cu K\a'
_diffrn_radiation_wavelength     1.54184
_diffrn_source                   'micro-focus sealed X-ray tube'
_diffrn_source_type              'PhotonJet (Cu) X-ray Source'
_reflns_Friedel_coverage         0.000
_reflns_Friedel_fraction_full    .
_reflns_Friedel_fraction_max     .
_reflns_number_gt                2757
_reflns_number_total             3013
_reflns_special_details          
;
 Reflections were merged by SHELXL according to the crystal
 class for the calculation of statistics and refinement.
 
 _reflns_Friedel_fraction is defined as the number of unique
 Friedel pairs measured divided by the number that would be
 possible theoretically, ignoring centric projections and
 systematic absences.
;
_reflns_threshold_expression     'I > 2\s(I)'
_computing_cell_refinement       'CrysAlisPro 1.171.42.68a (Rigaku OD, 2022)'
_computing_data_collection       'CrysAlisPro 1.171.42.68a (Rigaku OD, 2022)'
_computing_data_reduction        'CrysAlisPro 1.171.42.68a (Rigaku OD, 2022)'
_computing_molecular_graphics    'Olex2 1.5-ac5-024 (Dolomanov et al., 2009)'
_computing_publication_material  'Olex2 1.5-ac5-024 (Dolomanov et al., 2009)'
_computing_structure_refinement  'SHELXL 2018/3 (Sheldrick, 2015)'
_computing_structure_solution    'SHELXT  (Sheldrick, 2015)'
_refine_diff_density_max         0.442
_refine_diff_density_min         -0.265
_refine_diff_density_rms         0.067
_refine_ls_extinction_coef       .
_refine_ls_extinction_method     none
_refine_ls_goodness_of_fit_ref   1.275
_refine_ls_hydrogen_treatment    mixed
_refine_ls_matrix_type           full
_refine_ls_number_parameters     203
_refine_ls_number_reflns         3013
_refine_ls_number_restraints     0
_refine_ls_R_factor_all          0.0649
_refine_ls_R_factor_gt           0.0612
_refine_ls_restrained_S_all      1.275
_refine_ls_shift/su_max          0.000
_refine_ls_shift/su_mean         0.000
_refine_ls_structure_factor_coef Fsqd
_refine_ls_weighting_details     
'w=1/[\s^2^(Fo^2^)+(0.0273P)^2^+2.9471P] where P=(Fo^2^+2Fc^2^)/3'
_refine_ls_weighting_scheme      calc
_refine_ls_wR_factor_gt          0.1734
_refine_ls_wR_factor_ref         0.1747
_refine_special_details          ?
_olex2_refinement_description    
;
1. Fixed Uiso
 At 1.2 times of:
  All C(H) groups, All N(H) groups
 At 1.5 times of:
  All C(H,H,H) groups
2.a Aromatic/amide H refined with riding coordinates:
 C7(H7), C8(H8), C9(H9), C16(H16), C4(H4), C3(H3), C6(H6), C10(H10), C12(H12),
 C15(H15), C13(H13)
2.b Idealised Me refined as rotating group:
 C1(H1A,H1B,H1C)
;
_atom_sites_solution_hydrogens   mixed
_atom_sites_solution_primary     dual
_atom_sites_solution_secondary   ?
loop_
_atom_site_label
_atom_site_type_symbol
_atom_site_fract_x
_atom_site_fract_y
_atom_site_fract_z
_atom_site_U_iso_or_equiv
_atom_site_adp_type
_atom_site_occupancy
_atom_site_site_symmetry_order
_atom_site_calc_flag
_atom_site_refinement_flags_posn
_atom_site_refinement_flags_adp
_atom_site_refinement_flags_occupancy
_atom_site_disorder_assembly
_atom_site_disorder_group
O1 O 0.75646(12) 0.57315(17) 1.3796(3) 0.0288(5) Uani 1 1 d . . . . .
N1 N 0.58954(14) 0.65269(19) 0.6495(3) 0.0242(5) Uani 1 1 d . . . . .
H1 H 0.619(2) 0.674(3) 0.562(5) 0.029 Uiso 1 1 d . U . . .
N2 N 0.50841(14) 0.63000(18) 0.6144(3) 0.0236(5) Uani 1 1 d . . . . .
O2 O -0.03222(14) 0.6126(2) 0.0175(5) 0.0553(8) Uani 1 1 d . . . . .
C5 C 0.63120(16) 0.6316(2) 0.8338(4) 0.0209(5) Uani 1 1 d . . . . .
C7 C 0.75988(16) 0.6321(2) 1.0375(4) 0.0221(5) Uani 1 1 d . . . . .
H7 H 0.817566 0.645778 1.052778 0.027 Uiso 1 1 calc R U . . .
C8 C 0.47615(17) 0.6503(2) 0.4388(4) 0.0235(6) Uani 1 1 d . . . . .
H8 H 0.509445 0.680143 0.344075 0.028 Uiso 1 1 calc R U . . .
C9 C 0.39072(17) 0.6283(2) 0.3846(4) 0.0234(6) Uani 1 1 d . . . . .
H9 H 0.356617 0.603192 0.482402 0.028 Uiso 1 1 calc R U . . .
C11 C 0.27124(16) 0.6298(2) 0.1247(4) 0.0230(6) Uani 1 1 d . . . . .
C16 C 0.24951(18) 0.6508(2) -0.0739(4) 0.0261(6) Uani 1 1 d . . . . .
H16 H 0.291621 0.667951 -0.158958 0.031 Uiso 1 1 calc R U . . .
C2 C 0.71932(16) 0.5929(2) 1.1945(4) 0.0223(5) Uani 1 1 d . . . . .
C4 C 0.59105(16) 0.5907(2) 0.9898(4) 0.0223(5) Uani 1 1 d . . . . .
H4 H 0.533481 0.576365 0.973866 0.027 Uiso 1 1 calc R U . . .
O3 O 0.00628(17) 0.6328(3) -0.2817(5) 0.0723(10) Uani 1 1 d . . . . .
C3 C 0.63510(16) 0.5707(2) 1.1702(4) 0.0234(6) Uani 1 1 d . . . . .
H3 H 0.607671 0.541832 1.276591 0.028 Uiso 1 1 calc R U . . .
C6 C 0.71584(16) 0.6512(2) 0.8574(4) 0.0225(6) Uani 1 1 d . . . . .
H6 H 0.743676 0.677847 0.749579 0.027 Uiso 1 1 calc R U . . .
C10 C 0.35781(17) 0.6426(2) 0.1982(4) 0.0230(6) Uani 1 1 d . . . . .
H10 H 0.395055 0.663332 0.103498 0.028 Uiso 1 1 calc R U . . .
N3 N 0.02125(17) 0.6229(2) -0.1008(5) 0.0464(8) Uani 1 1 d . . . . .
C12 C 0.20883(17) 0.6018(2) 0.2483(4) 0.0269(6) Uani 1 1 d . . . . .
H12 H 0.222843 0.584923 0.383042 0.032 Uiso 1 1 calc R U . . .
C15 C 0.16809(19) 0.6474(2) -0.1503(5) 0.0316(7) Uani 1 1 d . . . . .
H15 H 0.153866 0.661790 -0.286125 0.038 Uiso 1 1 calc R U . . .
C13 C 0.12671(18) 0.5988(2) 0.1741(5) 0.0312(7) Uani 1 1 d . . . . .
H13 H 0.084144 0.580899 0.257304 0.037 Uiso 1 1 calc R U . . .
C14 C 0.10812(17) 0.6224(2) -0.0234(5) 0.0319(7) Uani 1 1 d . . . . .
C1 C 0.84180(18) 0.6000(3) 1.4122(4) 0.0318(7) Uani 1 1 d . . . . .
H1A H 0.874943 0.556297 1.330518 0.048 Uiso 1 1 calc R U . . .
H1B H 0.859645 0.590199 1.552291 0.048 Uiso 1 1 calc R U . . .
H1C H 0.849374 0.672057 1.375992 0.048 Uiso 1 1 calc R U . . .

loop_
_atom_site_aniso_label
_atom_site_aniso_U_11
_atom_site_aniso_U_22
_atom_site_aniso_U_33
_atom_site_aniso_U_23
_atom_site_aniso_U_13
_atom_site_aniso_U_12
O1 0.0248(10) 0.0422(12) 0.0186(9) 0.0030(8) -0.0043(7) -0.0013(9)
N1 0.0195(11) 0.0317(13) 0.0212(11) 0.0039(10) 0.0004(9) -0.0039(9)
N2 0.0209(11) 0.0240(11) 0.0257(12) -0.0006(9) -0.0007(9) 0.0000(9)
O2 0.0221(11) 0.0549(16) 0.088(2) 0.0005(15) -0.0001(12) -0.0028(11)
C5 0.0223(13) 0.0187(12) 0.0214(13) -0.0027(10) 0.0001(10) 0.0004(10)
C7 0.0192(12) 0.0263(13) 0.0205(12) -0.0019(10) -0.0002(10) -0.0008(10)
C8 0.0243(13) 0.0228(13) 0.0232(13) 0.0009(11) 0.0012(10) 0.0011(10)
C9 0.0239(13) 0.0224(13) 0.0240(13) -0.0008(10) 0.0032(10) 0.0013(10)
C11 0.0217(13) 0.0180(12) 0.0288(14) 0.0004(11) -0.0012(11) -0.0001(10)
C16 0.0280(14) 0.0237(14) 0.0260(14) 0.0030(11) -0.0021(11) -0.0028(11)
C2 0.0233(13) 0.0242(13) 0.0188(12) -0.0003(10) -0.0026(10) 0.0023(10)
C4 0.0195(12) 0.0229(13) 0.0245(13) -0.0018(11) 0.0009(10) -0.0002(10)
O3 0.0404(15) 0.099(3) 0.073(2) 0.0256(19) -0.0325(15) -0.0156(16)
C3 0.0240(13) 0.0243(13) 0.0223(13) 0.0024(11) 0.0039(10) 0.0007(10)
C6 0.0208(13) 0.0247(13) 0.0222(13) -0.0001(10) 0.0035(10) -0.0019(10)
C10 0.0232(13) 0.0213(13) 0.0247(13) -0.0004(10) 0.0014(10) 0.0002(10)
N3 0.0250(14) 0.0384(16) 0.073(2) 0.0073(15) -0.0137(14) -0.0048(12)
C12 0.0257(14) 0.0274(14) 0.0274(14) 0.0000(12) 0.0009(11) -0.0019(11)
C15 0.0326(15) 0.0255(14) 0.0352(16) 0.0046(12) -0.0087(13) -0.0038(12)
C13 0.0230(14) 0.0301(15) 0.0408(17) -0.0001(13) 0.0045(12) -0.0040(11)
C14 0.0222(14) 0.0268(15) 0.0452(18) 0.0018(13) -0.0095(13) -0.0029(11)
C1 0.0258(14) 0.0386(17) 0.0296(15) 0.0004(13) -0.0071(12) 0.0011(12)

_geom_special_details            
;
 All esds (except the esd in the dihedral angle between two l.s. planes)
 are estimated using the full covariance matrix.  The cell esds are taken
 into account individually in the estimation of esds in distances, angles
 and torsion angles; correlations between esds in cell parameters are only
 used when they are defined by crystal symmetry.  An approximate (isotropic)
 treatment of cell esds is used for estimating esds involving l.s. planes.
;
loop_
_geom_bond_atom_site_label_1
_geom_bond_atom_site_label_2
_geom_bond_distance
_geom_bond_site_symmetry_2
_geom_bond_publ_flag
O1 C2 1.375(3) . ?
O1 C1 1.429(3) . ?
N1 H1 0.83(3) . ?
N1 N2 1.352(3) . ?
N1 C5 1.403(3) . ?
N2 C8 1.291(3) . ?
O2 N3 1.228(4) . ?
C5 C4 1.385(4) . ?
C5 C6 1.393(4) . ?
C7 H7 0.9500 . ?
C7 C2 1.386(4) . ?
C7 C6 1.391(4) . ?
C8 H8 0.9500 . ?
C8 C9 1.435(4) . ?
C9 H9 0.9500 . ?
C9 C10 1.347(4) . ?
C11 C16 1.392(4) . ?
C11 C10 1.464(4) . ?
C11 C12 1.405(4) . ?
C16 H16 0.9500 . ?
C16 C15 1.383(4) . ?
C2 C3 1.393(4) . ?
C4 H4 0.9500 . ?
C4 C3 1.395(4) . ?
O3 N3 1.238(4) . ?
C3 H3 0.9500 . ?
C6 H6 0.9500 . ?
C10 H10 0.9500 . ?
N3 C14 1.467(4) . ?
C12 H12 0.9500 . ?
C12 C13 1.389(4) . ?
C15 H15 0.9500 . ?
C15 C14 1.381(4) . ?
C13 H13 0.9500 . ?
C13 C14 1.383(4) . ?
C1 H1A 0.9800 . ?
C1 H1B 0.9800 . ?
C1 H1C 0.9800 . ?

loop_
_geom_angle_atom_site_label_1
_geom_angle_atom_site_label_2
_geom_angle_atom_site_label_3
_geom_angle
_geom_angle_site_symmetry_1
_geom_angle_site_symmetry_3
_geom_angle_publ_flag
C2 O1 C1 116.8(2) . . ?
N2 N1 H1 123(2) . . ?
N2 N1 C5 120.9(2) . . ?
C5 N1 H1 116(2) . . ?
C8 N2 N1 116.3(2) . . ?
C4 C5 N1 122.0(2) . . ?
C4 C5 C6 119.7(2) . . ?
C6 C5 N1 118.3(2) . . ?
C2 C7 H7 120.1 . . ?
C2 C7 C6 119.8(2) . . ?
C6 C7 H7 120.1 . . ?
N2 C8 H8 119.5 . . ?
N2 C8 C9 121.0(3) . . ?
C9 C8 H8 119.5 . . ?
C8 C9 H9 119.2 . . ?
C10 C9 C8 121.5(3) . . ?
C10 C9 H9 119.2 . . ?
C16 C11 C10 118.4(3) . . ?
C16 C11 C12 118.8(3) . . ?
C12 C11 C10 122.7(3) . . ?
C11 C16 H16 119.2 . . ?
C15 C16 C11 121.6(3) . . ?
C15 C16 H16 119.2 . . ?
O1 C2 C7 124.5(2) . . ?
O1 C2 C3 115.5(2) . . ?
C7 C2 C3 120.0(2) . . ?
C5 C4 H4 120.0 . . ?
C5 C4 C3 120.0(2) . . ?
C3 C4 H4 120.0 . . ?
C2 C3 C4 120.1(2) . . ?
C2 C3 H3 120.0 . . ?
C4 C3 H3 120.0 . . ?
C5 C6 H6 119.8 . . ?
C7 C6 C5 120.5(2) . . ?
C7 C6 H6 119.8 . . ?
C9 C10 C11 127.5(3) . . ?
C9 C10 H10 116.3 . . ?
C11 C10 H10 116.3 . . ?
O2 N3 O3 123.9(3) . . ?
O2 N3 C14 118.1(3) . . ?
O3 N3 C14 118.0(3) . . ?
C11 C12 H12 119.9 . . ?
C13 C12 C11 120.2(3) . . ?
C13 C12 H12 119.9 . . ?
C16 C15 H15 121.0 . . ?
C14 C15 C16 118.0(3) . . ?
C14 C15 H15 121.0 . . ?
C12 C13 H13 120.6 . . ?
C14 C13 C12 118.7(3) . . ?
C14 C13 H13 120.6 . . ?
C15 C14 N3 118.5(3) . . ?
C15 C14 C13 122.6(3) . . ?
C13 C14 N3 118.9(3) . . ?
O1 C1 H1A 109.5 . . ?
O1 C1 H1B 109.5 . . ?
O1 C1 H1C 109.5 . . ?
H1A C1 H1B 109.5 . . ?
H1A C1 H1C 109.5 . . ?
H1B C1 H1C 109.5 . . ?

loop_
_geom_torsion_atom_site_label_1
_geom_torsion_atom_site_label_2
_geom_torsion_atom_site_label_3
_geom_torsion_atom_site_label_4
_geom_torsion
_geom_torsion_site_symmetry_1
_geom_torsion_site_symmetry_2
_geom_torsion_site_symmetry_3
_geom_torsion_site_symmetry_4
_geom_torsion_publ_flag
O1 C2 C3 C4 178.1(2) . . . . ?
N1 N2 C8 C9 179.4(2) . . . . ?
N1 C5 C4 C3 179.7(2) . . . . ?
N1 C5 C6 C7 179.7(2) . . . . ?
N2 N1 C5 C4 -2.6(4) . . . . ?
N2 N1 C5 C6 176.3(2) . . . . ?
N2 C8 C9 C10 -175.4(3) . . . . ?
O2 N3 C14 C15 -171.6(3) . . . . ?
O2 N3 C14 C13 7.3(5) . . . . ?
C5 N1 N2 C8 -178.5(2) . . . . ?
C5 C4 C3 C2 0.8(4) . . . . ?
C7 C2 C3 C4 -2.0(4) . . . . ?
C8 C9 C10 C11 -175.8(3) . . . . ?
C11 C16 C15 C14 0.1(4) . . . . ?
C11 C12 C13 C14 0.9(4) . . . . ?
C16 C11 C10 C9 178.5(3) . . . . ?
C16 C11 C12 C13 -2.2(4) . . . . ?
C16 C15 C14 N3 177.4(3) . . . . ?
C16 C15 C14 C13 -1.4(5) . . . . ?
C2 C7 C6 C5 0.2(4) . . . . ?
C4 C5 C6 C7 -1.4(4) . . . . ?
O3 N3 C14 C15 9.0(5) . . . . ?
O3 N3 C14 C13 -172.1(3) . . . . ?
C6 C5 C4 C3 0.9(4) . . . . ?
C6 C7 C2 O1 -178.7(3) . . . . ?
C6 C7 C2 C3 1.5(4) . . . . ?
C10 C11 C16 C15 -175.4(3) . . . . ?
C10 C11 C12 C13 174.8(3) . . . . ?
C12 C11 C16 C15 1.7(4) . . . . ?
C12 C11 C10 C9 1.5(4) . . . . ?
C12 C13 C14 N3 -177.9(3) . . . . ?
C12 C13 C14 C15 1.0(5) . . . . ?
C1 O1 C2 C7 3.2(4) . . . . ?
C1 O1 C2 C3 -176.9(2) . . . . ?

_shelx_res_file                  
;
TITL ps_dok66_a.res in P2(1)/c
    ps_dok66.res
    created by SHELXL-2018/3 at 14:10:15 on 07-Dec-2023
REM Old TITL ps_dok66 in P2(1)/c
REM SHELXT solution in P2(1)/c: R1 0.156, Rweak 0.006, Alpha 0.035
REM <I/s> 0.572 for 137 systematic absences, Orientation as input
REM Formula found by SHELXT: C18 N2 O3
CELL 1.54184 16.203 13.0346 6.7663 90 94.055 90
ZERR 4 0.0002 0.0001 0.0001 0 0.001 0
LATT 1
SYMM -X,0.5+Y,0.5-Z
SFAC C H N O
UNIT 64 60 12 12

L.S. 10
PLAN  20
SIZE 0.02 0.136 0.17
TEMP -173
CONF
BOND
list 4
MORE -1
BOND $H
fmap 2 53
acta
REM <olex2.extras>
REM <HklSrc "%.\\ps_dok66.hkl">
REM </olex2.extras>

WGHT    0.027300    2.947100
FVAR       1.01319
O1    4    0.756455    0.573154    1.379569    11.00000    0.02477    0.04218 =
         0.01861    0.00304   -0.00432   -0.00127
N1    3    0.589542    0.652690    0.649467    11.00000    0.01951    0.03169 =
         0.02124    0.00387    0.00041   -0.00389
H1    2    0.618692    0.674180    0.562409    11.00000   -1.20000
N2    3    0.508411    0.630000    0.614371    11.00000    0.02091    0.02400 =
         0.02568   -0.00061   -0.00065    0.00004
O2    4   -0.032215    0.612553    0.017542    11.00000    0.02208    0.05493 =
         0.08837    0.00053   -0.00007   -0.00283
C5    1    0.631201    0.631624    0.833819    11.00000    0.02234    0.01873 =
         0.02139   -0.00270    0.00009    0.00038
C7    1    0.759883    0.632072    1.037466    11.00000    0.01925    0.02630 =
         0.02048   -0.00187   -0.00022   -0.00083
AFIX  43
H7    2    0.817566    0.645778    1.052778    11.00000   -1.20000
AFIX   0
C8    1    0.476151    0.650266    0.438813    11.00000    0.02430    0.02285 =
         0.02316    0.00094    0.00121    0.00114
AFIX  43
H8    2    0.509445    0.680143    0.344075    11.00000   -1.20000
AFIX   0
C9    1    0.390723    0.628335    0.384593    11.00000    0.02393    0.02244 =
         0.02399   -0.00076    0.00324    0.00126
AFIX  43
H9    2    0.356617    0.603192    0.482402    11.00000   -1.20000
AFIX   0
C11   1    0.271236    0.629801    0.124739    11.00000    0.02169    0.01797 =
         0.02882    0.00042   -0.00116   -0.00007
C16   1    0.249507    0.650827   -0.073869    11.00000    0.02798    0.02375 =
         0.02601    0.00297   -0.00207   -0.00281
AFIX  43
H16   2    0.291621    0.667951   -0.158958    11.00000   -1.20000
AFIX   0
C2    1    0.719324    0.592930    1.194529    11.00000    0.02326    0.02417 =
         0.01882   -0.00034   -0.00257    0.00234
C4    1    0.591046    0.590745    0.989783    11.00000    0.01951    0.02291 =
         0.02449   -0.00175    0.00091   -0.00025
AFIX  43
H4    2    0.533481    0.576365    0.973866    11.00000   -1.20000
AFIX   0
O3    4    0.006280    0.632791   -0.281724    11.00000    0.04045    0.09856 =
         0.07267    0.02562   -0.03253   -0.01559
C3    1    0.635102    0.570685    1.170196    11.00000    0.02396    0.02427 =
         0.02231    0.00242    0.00385    0.00066
AFIX  43
H3    2    0.607671    0.541832    1.276591    11.00000   -1.20000
AFIX   0
C6    1    0.715836    0.651211    0.857371    11.00000    0.02078    0.02469 =
         0.02217   -0.00008    0.00345   -0.00187
AFIX  43
H6    2    0.743676    0.677847    0.749579    11.00000   -1.20000
AFIX   0
C10   1    0.357810    0.642592    0.198195    11.00000    0.02315    0.02128 =
         0.02466   -0.00036    0.00137    0.00022
AFIX  43
H10   2    0.395055    0.663332    0.103498    11.00000   -1.20000
AFIX   0
N3    3    0.021246    0.622880   -0.100763    11.00000    0.02502    0.03841 =
         0.07339    0.00732   -0.01368   -0.00480
C12   1    0.208832    0.601835    0.248264    11.00000    0.02566    0.02740 =
         0.02742    0.00003    0.00086   -0.00194
AFIX  43
H12   2    0.222843    0.584923    0.383042    11.00000   -1.20000
AFIX   0
C15   1    0.168091    0.647394   -0.150340    11.00000    0.03259    0.02547 =
         0.03516    0.00465   -0.00873   -0.00379
AFIX  43
H15   2    0.153866    0.661790   -0.286125    11.00000   -1.20000
AFIX   0
C13   1    0.126711    0.598820    0.174057    11.00000    0.02300    0.03009 =
         0.04080   -0.00011    0.00447   -0.00398
AFIX  43
H13   2    0.084144    0.580899    0.257304    11.00000   -1.20000
AFIX   0
C14   1    0.108121    0.622413   -0.023360    11.00000    0.02220    0.02678 =
         0.04515    0.00180   -0.00952   -0.00290
C1    1    0.841803    0.600037    1.412150    11.00000    0.02579    0.03863 =
         0.02964    0.00039   -0.00713    0.00112
AFIX 137
H1A   2    0.874943    0.556297    1.330518    11.00000   -1.50000
H1B   2    0.859645    0.590199    1.552291    11.00000   -1.50000
H1C   2    0.849374    0.672057    1.375992    11.00000   -1.50000
AFIX   0
HKLF 4


REM  ps_dok66_a.res in P2(1)/c
REM wR2 = 0.1747, GooF = S = 1.275, Restrained GooF = 1.275 for all data
REM R1 = 0.0612 for 2757 Fo > 4sig(Fo) and 0.0649 for all 3013 data
REM 203 parameters refined using 0 restraints

END

WGHT      0.0291      2.9176

REM Highest difference peak  0.442,  deepest hole -0.265,  1-sigma level  0.067
Q1    1   0.7607  0.6255  0.7048  11.00000  0.05    0.44
Q2    1   0.7600  0.5856  0.7111  11.00000  0.05    0.41
Q3    1   0.7571  0.5734  1.0480  11.00000  0.05    0.39
Q4    1   0.7612  0.6440  1.3672  11.00000  0.05    0.35
Q5    1   0.6259  0.5780  0.9012  11.00000  0.05    0.35
Q6    1   0.6360  0.6171  0.5604  11.00000  0.05    0.32
Q7    1   0.2421  0.6618  0.2514  11.00000  0.05    0.30
Q8    1   0.0130  0.6535  0.3494  11.00000  0.05    0.29
Q9    1   0.0033  0.6270  0.3506  11.00000  0.05    0.29
Q10   1   0.1183  0.6037  0.4857  11.00000  0.05    0.28
Q11   1   0.6005  0.6547  0.9515  11.00000  0.05    0.28
Q12   1   0.2459  0.6554 -0.3985  11.00000  0.05    0.27
Q13   1   0.7279  0.6430  1.1226  11.00000  0.05    0.27
Q14   1   0.6355  0.6364  1.2300  11.00000  0.05    0.27
Q15   1   0.2182  0.6199 -0.3923  11.00000  0.05    0.26
Q16   1   0.8960  0.6358  1.2012  11.00000  0.05    0.25
Q17   1   0.7213  0.5928  1.5420  11.00000  0.05    0.25
Q18   1   0.8401  0.5951  1.0193  11.00000  0.05    0.25
Q19   1   0.4368  0.6244  0.3998  11.00000  0.05    0.24
Q20   1   0.4174  0.6265  0.0780  11.00000  0.05    0.24
;
_shelx_res_checksum              73549
_olex2_submission_special_instructions 'No special instructions were received'
_oxdiff_exptl_absorpt_empirical_details 
;
Empirical correction (ABSPACK) includes:
- Absorption correction using spherical harmonics
- Frame scaling
;
_oxdiff_exptl_absorpt_empirical_full_max 1.518
_oxdiff_exptl_absorpt_empirical_full_min 0.778
####################################################################### 
# 
# This file contains crystal structure data downloaded from the 
# Cambridge Structural Database (CSD) hosted by the Cambridge 
# Crystallographic Data Centre (CCDC).
# 
# Full information about CCDC data access policies and citation 
# guidelines are available at http://www.ccdc.cam.ac.uk/access/V1 
# 
# Audit and citation data items may have been added by the CCDC. 
# Please retain this information to preserve the provenance of 
# this file and to allow appropriate attribution of the data. 
# 
#######################################################################

data_ps_dok98_1b
_database_code_depnum_ccdc_archive 'CCDC 2350543'
loop_
_audit_author_name
_audit_author_address
'Paulina Sobczak'
;Lodz University of Technology
Poland
;
_audit_update_record             
;
2024-04-23 deposited with the CCDC.	2025-01-10 downloaded from the CCDC.
;
_audit_creation_date             2024-01-10
_audit_creation_method           
;
Olex2 1.5-ac5-024
(compiled 2022.04.12 svn.rca3783a0 for Rigaku Oxford Diffraction, GUI svn.r6498)
;
_shelx_SHELXL_version_number     2018/3
_chemical_name_common            ?
_chemical_name_systematic        ?
_chemical_formula_moiety         'C15 H15 Br N2 O'
_chemical_formula_sum            'C15 H15 Br N2 O'
_chemical_formula_weight         319.20
_chemical_absolute_configuration rmad
_chemical_melting_point          ?
_chemical_oxdiff_formula         'C15 H15 Br N2 O1'
loop_
_atom_type_symbol
_atom_type_description
_atom_type_scat_dispersion_real
_atom_type_scat_dispersion_imag
_atom_type_scat_source
C C 0.0181 0.0091 'International Tables Vol C Tables 4.2.6.8 and 6.1.1.4'
H H 0.0000 0.0000 'International Tables Vol C Tables 4.2.6.8 and 6.1.1.4'
Br Br -0.6763 1.2805 'International Tables Vol C Tables 4.2.6.8 and 6.1.1.4'
N N 0.0311 0.0180 'International Tables Vol C Tables 4.2.6.8 and 6.1.1.4'
O O 0.0492 0.0322 'International Tables Vol C Tables 4.2.6.8 and 6.1.1.4'

_shelx_space_group_comment       
;
The symmetry employed for this shelxl refinement is uniquely defined
by the following loop, which should always be used as a source of
symmetry information in preference to the above space-group names.
They are only intended as comments.
;
_space_group_crystal_system      orthorhombic
_space_group_IT_number           19
_space_group_name_H-M_alt        'P 21 21 21'
_space_group_name_Hall           'P 2ac 2ab'
loop_
_space_group_symop_operation_xyz
'x, y, z'
'-x+1/2, -y, z+1/2'
'-x, y+1/2, -z+1/2'
'x+1/2, -y+1/2, -z'

_cell_length_a                   5.30400(10)
_cell_length_b                   8.79880(10)
_cell_length_c                   29.2208(3)
_cell_angle_alpha                90
_cell_angle_beta                 90
_cell_angle_gamma                90
_cell_volume                     1363.70(3)
_cell_formula_units_Z            4
_cell_measurement_reflns_used    10212
_cell_measurement_temperature    100.02(10)
_cell_measurement_theta_max      78.4780
_cell_measurement_theta_min      2.9970
_shelx_estimated_absorpt_T_max   0.895
_shelx_estimated_absorpt_T_min   0.488
_exptl_absorpt_coefficient_mu    4.050
_exptl_absorpt_correction_T_max  1.00000
_exptl_absorpt_correction_T_min  0.82638
_exptl_absorpt_correction_type   multi-scan
_exptl_absorpt_process_details   
;
CrysAlisPro 1.171.42.96a (Rigaku Oxford Diffraction, 2023)
Empirical absorption correction using spherical harmonics,
implemented in SCALE3 ABSPACK scaling algorithm.
;
_exptl_absorpt_special_details   ?
_exptl_crystal_colour            brown
_exptl_crystal_colour_primary    brown
_exptl_crystal_density_diffrn    1.555
_exptl_crystal_density_meas      ?
_exptl_crystal_density_method    ?
_exptl_crystal_description       needle
_exptl_crystal_F_000             648
loop_
_exptl_crystal_face_index_h
_exptl_crystal_face_index_k
_exptl_crystal_face_index_l
_exptl_crystal_face_perp_dist
0 0 -19 0.0064
0 0 19 0.0225
-3 0 -2 0.0870
0 -6 0 0.0076
0 6 0 0.0199
3 -1 5 0.1019
0 4 15 0.0210

_exptl_crystal_size_max          0.207
_exptl_crystal_size_mid          0.031
_exptl_crystal_size_min          0.028
loop_
_exptl_oxdiff_crystal_face_indexfrac_h
_exptl_oxdiff_crystal_face_indexfrac_k
_exptl_oxdiff_crystal_face_indexfrac_l
_exptl_oxdiff_crystal_face_x
_exptl_oxdiff_crystal_face_y
_exptl_oxdiff_crystal_face_z
0.0195 -0.4252 -18.9123 -0.8475 0.2983 0.4390
0.0454 0.4182 18.9127 0.8396 -0.2954 -0.4559
-3.4221 0.3284 -1.7666 0.3416 -0.1227 0.9318
-0.0414 -5.7108 -0.3103 -0.4297 -0.9029 -0.0091
0.0414 5.7108 0.3103 0.4297 0.9029 0.0091
3.1955 -1.3833 5.3536 -0.2389 -0.1277 -0.9626
-0.0986 3.5521 14.8399 0.9119 0.2717 -0.3076

_exptl_transmission_factor_max   ?
_exptl_transmission_factor_min   ?
_diffrn_reflns_av_R_equivalents  0.0285
_diffrn_reflns_av_unetI/netI     0.0191
_diffrn_reflns_Laue_measured_fraction_full 1.000
_diffrn_reflns_Laue_measured_fraction_max 0.976
_diffrn_reflns_limit_h_max       5
_diffrn_reflns_limit_h_min       -6
_diffrn_reflns_limit_k_max       11
_diffrn_reflns_limit_k_min       -10
_diffrn_reflns_limit_l_max       35
_diffrn_reflns_limit_l_min       -37
_diffrn_reflns_number            13843
_diffrn_reflns_point_group_measured_fraction_full 1.000
_diffrn_reflns_point_group_measured_fraction_max 0.957
_diffrn_reflns_theta_full        67.684
_diffrn_reflns_theta_max         79.672
_diffrn_reflns_theta_min         3.025
_diffrn_ambient_environment      N~2~
_diffrn_ambient_temperature      100.02(10)
_diffrn_detector                 'Hybrid Pixel Array Detector'
_diffrn_detector_area_resol_mean 5.8140
_diffrn_detector_type            'Pilatus 300K'
_diffrn_measured_fraction_theta_full 1.000
_diffrn_measured_fraction_theta_max 0.976
_diffrn_measurement_details      
;
List of Runs (angles in degrees, time in seconds):

  # Type    Start    End  Width  t~exp~   \w     \q     \k     \f   Frames
#--------------------------------------------------------------------------
  1  \w   -120.00 -33.00   0.50    1.00    --  -48.87 -57.00 -60.00  174
  2  \w    -20.00  27.00   0.50    1.00    --  -48.87  19.00-150.00   94
  3  \w    -41.00  27.00   0.50    1.00    --  -48.87  38.00-120.00  136
  4  \w    -27.00  20.00   0.50    1.00    --   48.87 -19.00  30.00   94
  5  \w    -27.00  20.00   0.50    1.00    --   48.87 -19.00 -30.00   94
  6  \w   -164.00 -75.00   0.50    2.00    --  -88.50 -38.00  30.00  178
  7  \w    -66.00 -17.00   0.50    2.00    --  -88.50  57.00 -90.00   98
  8  \w    -66.00 -17.00   0.50    2.00    --  -88.50  57.00  30.00   98
  9  \w    -41.00 -13.00   0.50    2.00    --  -88.50  38.00  90.00   56
 10  \w    -66.00 -17.00   0.50    2.00    --  -88.50  57.00 -30.00   98
 11  \w    -41.00 -13.00   0.50    2.00    --  -88.50  38.00   0.00   56
 12  \w     45.00 134.00   0.50    2.00    --  110.00 -77.00  30.00  178
 13  \w     41.00 106.00   0.50    2.00    --  110.00 -99.00   0.00  130
 14  \w     38.00  66.00   0.50    2.00    --  110.00 -57.00  90.00   56
 15  \w     38.00  66.00   0.50    2.00    --  110.00 -57.00  60.00   56
 16  \w     38.00  66.00   0.50    2.00    --  110.00 -57.00 120.00   56
 17  \w     38.00  66.00   0.50    2.00    --  110.00 -57.00 150.00   56
 18  \w     38.00  66.00   0.50    2.00    --  110.00 -57.00 -30.00   56
 19  \w     38.00 178.00   0.50    2.00    --  110.00   0.00 -60.00  280
 20  \w     97.00 178.00   0.50    2.00    --  110.00  19.00-180.00  162
 21  \w   -114.00 -25.00   0.50    1.00    --  -48.87 -77.00-180.00  178
 22  \w   -120.00 -33.00   0.50    1.00    --  -48.87 -57.00  90.00  174
 23  \w     25.00 114.00   0.50    1.00    --   48.87  77.00-120.00  178
;
_diffrn_measurement_device       'four-circle diffractometer'
_diffrn_measurement_device_type  'XtaLAB Synergy, Dualflex, Pilatus 300K'
_diffrn_measurement_method       '\w scans'
_diffrn_orient_matrix_type       
'CrysAlisPro convention (1999,Acta A55,543-557)'
_diffrn_orient_matrix_UB_11      -0.1149456000
_diffrn_orient_matrix_UB_12      0.0737386000
_diffrn_orient_matrix_UB_13      0.0430365000
_diffrn_orient_matrix_UB_21      0.0610416000
_diffrn_orient_matrix_UB_22      0.1587141000
_diffrn_orient_matrix_UB_23      -0.0192766000
_diffrn_orient_matrix_UB_31      -0.2596571000
_diffrn_orient_matrix_UB_32      0.0047538000
_diffrn_orient_matrix_UB_33      -0.0235890000
_diffrn_radiation_monochromator  mirror
_diffrn_radiation_probe          x-ray
_diffrn_radiation_type           'Cu K\a'
_diffrn_radiation_wavelength     1.54184
_diffrn_source                   'micro-focus sealed X-ray tube'
_diffrn_source_type              'PhotonJet (Cu) X-ray Source'
_reflns_Friedel_coverage         0.651
_reflns_Friedel_fraction_full    1.000
_reflns_Friedel_fraction_max     0.930
_reflns_number_gt                2770
_reflns_number_total             2847
_reflns_special_details          
;
 Reflections were merged by SHELXL according to the crystal
 class for the calculation of statistics and refinement.
 
 _reflns_Friedel_fraction is defined as the number of unique
 Friedel pairs measured divided by the number that would be
 possible theoretically, ignoring centric projections and
 systematic absences.
;
_reflns_threshold_expression     'I > 2\s(I)'
_computing_cell_refinement       'CrysAlisPro 1.171.42.96a (Rigaku OD, 2023)'
_computing_data_collection       'CrysAlisPro 1.171.42.96a (Rigaku OD, 2023)'
_computing_data_reduction        'CrysAlisPro 1.171.42.96a (Rigaku OD, 2023)'
_computing_molecular_graphics    'Olex2 1.5-ac5-024 (Dolomanov et al., 2009)'
_computing_publication_material  'Olex2 1.5-ac5-024 (Dolomanov et al., 2009)'
_computing_structure_refinement  'SHELXL 2018/3 (Sheldrick, 2015)'
_computing_structure_solution    'SHELXT 2018/2 (Sheldrick, 2018)'
_refine_diff_density_max         0.256
_refine_diff_density_min         -0.274
_refine_diff_density_rms         0.048
_refine_ls_abs_structure_details 
;
 Flack x determined using 1075 quotients [(I+)-(I-)]/[(I+)+(I-)]
 (Parsons, Flack and Wagner, Acta Cryst. B69 (2013) 249-259).
;
_refine_ls_abs_structure_Flack   -0.022(9)
_refine_ls_extinction_coef       .
_refine_ls_extinction_method     none
_refine_ls_goodness_of_fit_ref   1.042
_refine_ls_hydrogen_treatment    mixed
_refine_ls_matrix_type           full
_refine_ls_number_parameters     177
_refine_ls_number_reflns         2847
_refine_ls_number_restraints     0
_refine_ls_R_factor_all          0.0218
_refine_ls_R_factor_gt           0.0209
_refine_ls_restrained_S_all      1.042
_refine_ls_shift/su_max          0.000
_refine_ls_shift/su_mean         0.000
_refine_ls_structure_factor_coef Fsqd
_refine_ls_weighting_details     
'w=1/[\s^2^(Fo^2^)+(0.0205P)^2^+0.9103P] where P=(Fo^2^+2Fc^2^)/3'
_refine_ls_weighting_scheme      calc
_refine_ls_wR_factor_gt          0.0507
_refine_ls_wR_factor_ref         0.0511
_refine_special_details          ?
_olex2_refinement_description    
;
1. Fixed Uiso
 At 1.2 times of:
  All C(H) groups, All N(H) groups
 At 1.5 times of:
  All C(H,H,H) groups
2.a Aromatic/amide H refined with riding coordinates:
 C3(H3), C7(H7), C10(H10), C6(H6), C13(H13), C11(H11), C4(H4), C14(H14)
2.b Idealised Me refined as rotating group:
 C1(H1A,H1B,H1C), C15(H15A,H15B,H15C)
;
_atom_sites_solution_hydrogens   mixed
_atom_sites_solution_primary     dual
_atom_sites_solution_secondary   ?
loop_
_atom_site_label
_atom_site_type_symbol
_atom_site_fract_x
_atom_site_fract_y
_atom_site_fract_z
_atom_site_U_iso_or_equiv
_atom_site_adp_type
_atom_site_occupancy
_atom_site_site_symmetry_order
_atom_site_calc_flag
_atom_site_refinement_flags_posn
_atom_site_refinement_flags_adp
_atom_site_refinement_flags_occupancy
_atom_site_disorder_assembly
_atom_site_disorder_group
Br1 Br 0.62694(7) 0.38435(3) 0.46386(2) 0.02686(9) Uani 1 1 d . . . . .
O1 O 1.1211(4) 0.7498(2) 0.86558(6) 0.0225(4) Uani 1 1 d . . . . .
N1 N 0.5297(5) 0.8252(3) 0.70999(8) 0.0190(5) Uani 1 1 d . . . . .
H1 H 0.396(7) 0.881(4) 0.7137(10) 0.023 Uiso 1 1 d . U . . .
N2 N 0.5666(4) 0.7431(2) 0.67114(7) 0.0170(5) Uani 1 1 d . . . . .
C3 C 1.0277(5) 0.6717(3) 0.78679(9) 0.0177(5) Uani 1 1 d . . . . .
H3 H 1.157403 0.597207 0.786692 0.021 Uiso 1 1 calc R U . . .
C7 C 0.8034(5) 0.8732(3) 0.82468(8) 0.0184(5) Uani 1 1 d . . . . .
H7 H 0.779481 0.936306 0.850694 0.022 Uiso 1 1 calc R U . . .
C9 C 0.4590(5) 0.6696(3) 0.59591(9) 0.0163(5) Uani 1 1 d . . . . .
C1 C 1.3199(5) 0.6421(3) 0.86784(9) 0.0213(6) Uani 1 1 d . . . . .
H1A H 1.442082 0.662815 0.843477 0.032 Uiso 1 1 calc R U . . .
H1B H 1.251141 0.539487 0.863950 0.032 Uiso 1 1 calc R U . . .
H1C H 1.403598 0.649530 0.897649 0.032 Uiso 1 1 calc R U . . .
C12 C 0.5602(5) 0.5006(3) 0.51742(9) 0.0201(6) Uani 1 1 d . . . . .
C8 C 0.4052(5) 0.7576(3) 0.63815(8) 0.0158(5) Uani 1 1 d . . . . .
C5 C 0.6860(5) 0.8005(3) 0.74800(9) 0.0165(5) Uani 1 1 d . . . . .
C2 C 0.9898(5) 0.7622(3) 0.82534(9) 0.0175(5) Uani 1 1 d . . . . .
C10 C 0.6591(6) 0.5665(3) 0.59451(9) 0.0211(6) Uani 1 1 d . . . . .
H10 H 0.762388 0.553904 0.620803 0.025 Uiso 1 1 calc R U . . .
C6 C 0.6524(5) 0.8928(3) 0.78651(8) 0.0184(5) Uani 1 1 d . . . . .
H6 H 0.525617 0.969060 0.786463 0.022 Uiso 1 1 calc R U . . .
C15 C 0.1744(5) 0.8557(3) 0.64144(9) 0.0204(6) Uani 1 1 d . . . . .
H15A H 0.090408 0.837647 0.670819 0.031 Uiso 1 1 calc R U . . .
H15B H 0.058715 0.830684 0.616395 0.031 Uiso 1 1 calc R U . . .
H15C H 0.223252 0.962883 0.639261 0.031 Uiso 1 1 calc R U . . .
C13 C 0.3598(6) 0.6018(3) 0.51736(9) 0.0257(6) Uani 1 1 d . . . . .
H13 H 0.257067 0.613185 0.490944 0.031 Uiso 1 1 calc R U . . .
C11 C 0.7101(6) 0.4820(3) 0.55548(10) 0.0236(6) Uani 1 1 d . . . . .
H11 H 0.846676 0.412218 0.555022 0.028 Uiso 1 1 calc R U . . .
C4 C 0.8747(6) 0.6907(3) 0.74832(8) 0.0181(5) Uani 1 1 d . . . . .
H4 H 0.899649 0.628307 0.722185 0.022 Uiso 1 1 calc R U . . .
C14 C 0.3119(5) 0.6858(3) 0.55647(10) 0.0237(6) Uani 1 1 d . . . . .
H14 H 0.175931 0.756109 0.556524 0.028 Uiso 1 1 calc R U . . .

loop_
_atom_site_aniso_label
_atom_site_aniso_U_11
_atom_site_aniso_U_22
_atom_site_aniso_U_33
_atom_site_aniso_U_23
_atom_site_aniso_U_13
_atom_site_aniso_U_12
Br1 0.03944(16) 0.02435(13) 0.01679(12) -0.00344(11) 0.00284(13) -0.00215(15)
O1 0.0284(10) 0.0226(9) 0.0163(8) -0.0020(7) -0.0055(9) 0.0011(10)
N1 0.0186(12) 0.0224(11) 0.0159(11) -0.0021(9) 0.0001(9) 0.0064(9)
N2 0.0195(12) 0.0163(10) 0.0151(10) 0.0005(8) 0.0017(8) 0.0015(9)
C3 0.0182(13) 0.0163(12) 0.0185(12) 0.0009(10) 0.0010(11) 0.0014(10)
C7 0.0222(13) 0.0165(12) 0.0165(11) -0.0030(10) 0.0017(10) -0.0020(11)
C9 0.0177(13) 0.0153(12) 0.0158(11) 0.0020(10) 0.0012(10) -0.0030(10)
C1 0.0193(14) 0.0218(13) 0.0230(12) 0.0041(11) -0.0036(10) -0.0034(11)
C12 0.0263(16) 0.0185(12) 0.0154(11) -0.0019(10) 0.0032(10) -0.0045(11)
C8 0.0153(13) 0.0148(11) 0.0174(11) 0.0035(9) -0.0003(11) -0.0008(11)
C5 0.0164(14) 0.0167(12) 0.0164(12) 0.0015(9) 0.0015(10) -0.0022(10)
C2 0.0191(13) 0.0165(13) 0.0169(12) 0.0022(10) -0.0015(10) -0.0040(11)
C10 0.0250(16) 0.0215(12) 0.0170(11) -0.0005(9) -0.0022(12) 0.0046(12)
C6 0.0174(13) 0.0168(11) 0.0211(11) 0.0002(10) 0.0040(11) 0.0002(13)
C15 0.0186(14) 0.0234(14) 0.0191(12) -0.0010(10) 0.0008(10) 0.0028(11)
C13 0.0256(14) 0.0328(14) 0.0187(12) 0.0008(11) -0.0061(12) 0.0019(16)
C11 0.0288(16) 0.0209(14) 0.0211(13) -0.0009(11) -0.0011(12) 0.0057(12)
C4 0.0213(13) 0.0171(11) 0.0160(11) -0.0010(9) 0.0033(12) 0.0024(13)
C14 0.0195(15) 0.0280(14) 0.0238(13) 0.0015(11) -0.0007(11) 0.0051(11)

_geom_special_details            
;
 All esds (except the esd in the dihedral angle between two l.s. planes)
 are estimated using the full covariance matrix.  The cell esds are taken
 into account individually in the estimation of esds in distances, angles
 and torsion angles; correlations between esds in cell parameters are only
 used when they are defined by crystal symmetry.  An approximate (isotropic)
 treatment of cell esds is used for estimating esds involving l.s. planes.
;
loop_
_geom_bond_atom_site_label_1
_geom_bond_atom_site_label_2
_geom_bond_distance
_geom_bond_site_symmetry_2
_geom_bond_publ_flag
Br1 C12 1.903(3) . ?
O1 C1 1.419(3) . ?
O1 C2 1.371(3) . ?
N1 H1 0.87(4) . ?
N1 N2 1.360(3) . ?
N1 C5 1.403(3) . ?
N2 C8 1.296(3) . ?
C3 H3 0.9500 . ?
C3 C2 1.394(4) . ?
C3 C4 1.397(4) . ?
C7 H7 0.9500 . ?
C7 C2 1.390(4) . ?
C7 C6 1.384(4) . ?
C9 C8 1.485(4) . ?
C9 C10 1.397(4) . ?
C9 C14 1.399(4) . ?
C1 H1A 0.9800 . ?
C1 H1B 0.9800 . ?
C1 H1C 0.9800 . ?
C12 C13 1.386(4) . ?
C12 C11 1.377(4) . ?
C8 C15 1.501(4) . ?
C5 C6 1.399(4) . ?
C5 C4 1.390(4) . ?
C10 H10 0.9500 . ?
C10 C11 1.388(4) . ?
C6 H6 0.9500 . ?
C15 H15A 0.9800 . ?
C15 H15B 0.9800 . ?
C15 H15C 0.9800 . ?
C13 H13 0.9500 . ?
C13 C14 1.385(4) . ?
C11 H11 0.9500 . ?
C4 H4 0.9500 . ?
C14 H14 0.9500 . ?

loop_
_geom_angle_atom_site_label_1
_geom_angle_atom_site_label_2
_geom_angle_atom_site_label_3
_geom_angle
_geom_angle_site_symmetry_1
_geom_angle_site_symmetry_3
_geom_angle_publ_flag
C2 O1 C1 118.1(2) . . ?
N2 N1 H1 121(2) . . ?
N2 N1 C5 119.6(2) . . ?
C5 N1 H1 118(2) . . ?
C8 N2 N1 118.3(2) . . ?
C2 C3 H3 120.1 . . ?
C2 C3 C4 119.9(3) . . ?
C4 C3 H3 120.1 . . ?
C2 C7 H7 119.6 . . ?
C6 C7 H7 119.6 . . ?
C6 C7 C2 120.7(2) . . ?
C10 C9 C8 120.6(2) . . ?
C10 C9 C14 117.8(2) . . ?
C14 C9 C8 121.6(2) . . ?
O1 C1 H1A 109.5 . . ?
O1 C1 H1B 109.5 . . ?
O1 C1 H1C 109.5 . . ?
H1A C1 H1B 109.5 . . ?
H1A C1 H1C 109.5 . . ?
H1B C1 H1C 109.5 . . ?
C13 C12 Br1 119.1(2) . . ?
C11 C12 Br1 119.5(2) . . ?
C11 C12 C13 121.3(3) . . ?
N2 C8 C9 116.1(2) . . ?
N2 C8 C15 123.2(2) . . ?
C9 C8 C15 120.7(2) . . ?
C6 C5 N1 118.1(2) . . ?
C4 C5 N1 122.6(2) . . ?
C4 C5 C6 119.3(2) . . ?
O1 C2 C3 125.0(3) . . ?
O1 C2 C7 115.4(2) . . ?
C7 C2 C3 119.5(2) . . ?
C9 C10 H10 119.3 . . ?
C11 C10 C9 121.3(3) . . ?
C11 C10 H10 119.3 . . ?
C7 C6 C5 120.1(3) . . ?
C7 C6 H6 119.9 . . ?
C5 C6 H6 119.9 . . ?
C8 C15 H15A 109.5 . . ?
C8 C15 H15B 109.5 . . ?
C8 C15 H15C 109.5 . . ?
H15A C15 H15B 109.5 . . ?
H15A C15 H15C 109.5 . . ?
H15B C15 H15C 109.5 . . ?
C12 C13 H13 120.6 . . ?
C14 C13 C12 118.8(2) . . ?
C14 C13 H13 120.6 . . ?
C12 C11 C10 119.2(3) . . ?
C12 C11 H11 120.4 . . ?
C10 C11 H11 120.4 . . ?
C3 C4 H4 119.8 . . ?
C5 C4 C3 120.5(2) . . ?
C5 C4 H4 119.8 . . ?
C9 C14 H14 119.2 . . ?
C13 C14 C9 121.5(3) . . ?
C13 C14 H14 119.2 . . ?

loop_
_geom_torsion_atom_site_label_1
_geom_torsion_atom_site_label_2
_geom_torsion_atom_site_label_3
_geom_torsion_atom_site_label_4
_geom_torsion
_geom_torsion_site_symmetry_1
_geom_torsion_site_symmetry_2
_geom_torsion_site_symmetry_3
_geom_torsion_site_symmetry_4
_geom_torsion_publ_flag
Br1 C12 C13 C14 179.9(2) . . . . ?
Br1 C12 C11 C10 -179.6(2) . . . . ?
N1 N2 C8 C9 177.9(2) . . . . ?
N1 N2 C8 C15 -2.5(4) . . . . ?
N1 C5 C6 C7 -179.5(2) . . . . ?
N1 C5 C4 C3 179.2(3) . . . . ?
N2 N1 C5 C6 176.4(2) . . . . ?
N2 N1 C5 C4 -2.2(4) . . . . ?
C9 C10 C11 C12 0.1(4) . . . . ?
C1 O1 C2 C3 3.4(4) . . . . ?
C1 O1 C2 C7 -177.8(2) . . . . ?
C12 C13 C14 C9 -0.7(5) . . . . ?
C8 C9 C10 C11 179.2(3) . . . . ?
C8 C9 C14 C13 -178.9(3) . . . . ?
C5 N1 N2 C8 173.5(2) . . . . ?
C2 C3 C4 C5 0.6(4) . . . . ?
C2 C7 C6 C5 0.0(4) . . . . ?
C10 C9 C8 N2 6.2(4) . . . . ?
C10 C9 C8 C15 -173.4(3) . . . . ?
C10 C9 C14 C13 0.7(4) . . . . ?
C6 C7 C2 O1 -177.7(2) . . . . ?
C6 C7 C2 C3 1.2(4) . . . . ?
C6 C5 C4 C3 0.6(4) . . . . ?
C13 C12 C11 C10 -0.1(4) . . . . ?
C11 C12 C13 C14 0.4(4) . . . . ?
C4 C3 C2 O1 177.3(3) . . . . ?
C4 C3 C2 C7 -1.5(4) . . . . ?
C4 C5 C6 C7 -0.9(4) . . . . ?
C14 C9 C8 N2 -174.2(3) . . . . ?
C14 C9 C8 C15 6.2(4) . . . . ?
C14 C9 C10 C11 -0.4(4) . . . . ?

_shelx_res_file                  
;
TITL ps_dok98_1b_a.res in P2(1)2(1)2(1)
    ps_dok98_1b.res
    created by SHELXL-2018/3 at 17:48:58 on 10-Jan-2024
REM Old TITL ps_dok98_1b in P212121 #19
REM SHELXT solution in P2(1)2(1)2(1): R1 0.085, Rweak 0.022, Alpha 0.002
REM <I/s> 0.665 for 25 systematic absences, Orientation as input
REM Flack x = -0.014 ( 0.009 ) from 1058 Parsons' quotients
REM Formula found by SHELXT: C10 N2 O Br
CELL 1.54184 5.304 8.7988 29.2208 90 90 90
ZERR 4 0.0001 0.0001 0.0003 0 0 0
LATT -1
SYMM 0.5-X,-Y,0.5+Z
SYMM -X,0.5+Y,0.5-Z
SYMM 0.5+X,0.5-Y,-Z
SFAC C H Br N O
UNIT 60 60 4 8 4

L.S. 10
PLAN  30
SIZE 0.028 0.031 0.207
TEMP -173
CONF
BOND
LIST 4
MORE -1
BOND $H
fmap 2
acta
REM <olex2.extras>
REM <HklSrc "%.\\ps_dok98_1b.hkl">
REM </olex2.extras>

WGHT    0.020500    0.910300
FVAR       0.68253
BR1   3    0.626938    0.384353    0.463863    11.00000    0.03944    0.02435 =
         0.01679   -0.00344    0.00284   -0.00215
O1    5    1.121075    0.749765    0.865581    11.00000    0.02845    0.02260 =
         0.01630   -0.00202   -0.00550    0.00110
N1    4    0.529743    0.825201    0.709993    11.00000    0.01860    0.02237 =
         0.01591   -0.00210    0.00006    0.00644
H1    2    0.396431    0.880726    0.713680    11.00000   -1.20000
N2    4    0.566649    0.743088    0.671138    11.00000    0.01949    0.01631 =
         0.01513    0.00047    0.00174    0.00155
C3    1    1.027735    0.671688    0.786793    11.00000    0.01819    0.01627 =
         0.01854    0.00091    0.00099    0.00136
AFIX  43
H3    2    1.157403    0.597207    0.786692    11.00000   -1.20000
AFIX   0
C7    1    0.803439    0.873201    0.824675    11.00000    0.02218    0.01648 =
         0.01653   -0.00298    0.00170   -0.00203
AFIX  43
H7    2    0.779481    0.936306    0.850694    11.00000   -1.20000
AFIX   0
C9    1    0.459001    0.669596    0.595910    11.00000    0.01774    0.01527 =
         0.01583    0.00203    0.00122   -0.00297
C1    1    1.319850    0.642068    0.867839    11.00000    0.01925    0.02179 =
         0.02297    0.00413   -0.00360   -0.00339
AFIX 137
H1A   2    1.442082    0.662815    0.843477    11.00000   -1.50000
H1B   2    1.251141    0.539487    0.863950    11.00000   -1.50000
H1C   2    1.403598    0.649530    0.897649    11.00000   -1.50000
AFIX   0
C12   1    0.560204    0.500629    0.517422    11.00000    0.02627    0.01851 =
         0.01539   -0.00185    0.00319   -0.00452
C8    1    0.405186    0.757600    0.638151    11.00000    0.01528    0.01483 =
         0.01740    0.00350   -0.00030   -0.00084
C5    1    0.686025    0.800470    0.748005    11.00000    0.01642    0.01673 =
         0.01639    0.00152    0.00149   -0.00216
C2    1    0.989798    0.762207    0.825342    11.00000    0.01907    0.01651 =
         0.01687    0.00215   -0.00154   -0.00396
C10   1    0.659114    0.566474    0.594511    11.00000    0.02496    0.02152 =
         0.01696   -0.00045   -0.00218    0.00461
AFIX  43
H10   2    0.762388    0.553904    0.620803    11.00000   -1.20000
AFIX   0
C6    1    0.652390    0.892789    0.786515    11.00000    0.01743    0.01679 =
         0.02110    0.00020    0.00404    0.00024
AFIX  43
H6    2    0.525617    0.969060    0.786463    11.00000   -1.20000
AFIX   0
C15   1    0.174355    0.855720    0.641442    11.00000    0.01864    0.02344 =
         0.01911   -0.00095    0.00083    0.00284
AFIX 137
H15A  2    0.090408    0.837647    0.670819    11.00000   -1.50000
H15B  2    0.058715    0.830684    0.616395    11.00000   -1.50000
H15C  2    0.223252    0.962883    0.639261    11.00000   -1.50000
AFIX   0
C13   1    0.359762    0.601751    0.517357    11.00000    0.02555    0.03285 =
         0.01873    0.00082   -0.00606    0.00193
AFIX  43
H13   2    0.257067    0.613185    0.490944    11.00000   -1.20000
AFIX   0
C11   1    0.710053    0.482021    0.555475    11.00000    0.02877    0.02086 =
         0.02111   -0.00093   -0.00110    0.00566
AFIX  43
H11   2    0.846676    0.412218    0.555022    11.00000   -1.20000
AFIX   0
C4    1    0.874680    0.690745    0.748319    11.00000    0.02130    0.01709 =
         0.01600   -0.00095    0.00325    0.00238
AFIX  43
H4    2    0.899649    0.628307    0.722185    11.00000   -1.20000
AFIX   0
C14   1    0.311865    0.685804    0.556470    11.00000    0.01945    0.02801 =
         0.02378    0.00148   -0.00074    0.00513
AFIX  43
H14   2    0.175931    0.756109    0.556524    11.00000   -1.20000
AFIX   0
HKLF 4


REM  ps_dok98_1b_a.res in P2(1)2(1)2(1)
REM wR2 = 0.0511, GooF = S = 1.042, Restrained GooF = 1.042 for all data
REM R1 = 0.0209 for 2770 Fo > 4sig(Fo) and 0.0218 for all 2847 data
REM 177 parameters refined using 0 restraints

END

WGHT      0.0205      0.9103

REM Highest difference peak  0.256,  deepest hole -0.274,  1-sigma level  0.048
Q1    1   0.6166  0.4725  0.4928  11.00000  0.05    0.26
Q2    1   0.7197  0.2981  0.4686  11.00000  0.05    0.22
Q3    1   0.4148  0.7019  0.6187  11.00000  0.05    0.21
Q4    1   0.1422  0.9065  0.6138  11.00000  0.05    0.21
Q5    1   0.7316  0.8834  0.8053  11.00000  0.05    0.20
Q6    1   0.5349  0.2623  0.4675  11.00000  0.05    0.20
Q7    1   0.6156  0.8094  0.7275  11.00000  0.05    0.20
Q8    1   0.7256  0.4574  0.4637  11.00000  0.05    0.20
Q9    1   0.8803  0.8050  0.8207  11.00000  0.05    0.20
Q10   1   1.2323  0.7046  0.8673  11.00000  0.05    0.19
Q11   1   0.5507  0.6027  0.5942  11.00000  0.05    0.18
Q12   1   0.6282  0.4834  0.4379  11.00000  0.05    0.18
Q13   1   1.0083  0.7135  0.7606  11.00000  0.05    0.18
Q14   1   0.8501  0.3392  0.4738  11.00000  0.05    0.18
Q15   1   0.4303  0.6899  0.5761  11.00000  0.05    0.17
Q16   1   0.6328  0.5018  0.5815  11.00000  0.05    0.17
Q17   1   0.7208  0.7481  0.6564  11.00000  0.05    0.17
Q18   1   0.3763  0.6438  0.5816  11.00000  0.05    0.16
Q19   1   0.4223  0.4096  0.4424  11.00000  0.05    0.16
Q20   1   0.2905  0.7837  0.6407  11.00000  0.05    0.16
Q21   1   0.7595  0.7258  0.7499  11.00000  0.05    0.16
Q22   1   0.6489  0.8190  0.7712  11.00000  0.05    0.15
Q23   1   0.5371  0.7775  0.6912  11.00000  0.05    0.15
Q24   1   0.6356  0.4685  0.5346  11.00000  0.05    0.15
Q25   1   0.5495  0.7604  0.7341  11.00000  0.05    0.15
Q26   1   1.2256  0.6187  0.8730  11.00000  0.05    0.15
Q27   1   1.3599  0.6833  0.8831  11.00000  0.05    0.15
Q28   1   0.4518  0.4609  0.4599  11.00000  0.05    0.15
Q29   1   0.9681  0.2653  0.4827  11.00000  0.05    0.15
Q30   1   0.5222  0.7775  0.6499  11.00000  0.05    0.15
;
_shelx_res_checksum              41703
_olex2_submission_special_instructions 'No special instructions were received'
_oxdiff_exptl_absorpt_empirical_details 
;
Empirical correction (ABSPACK) includes:
- Absorption correction using spherical harmonics
- Frame scaling
;
_oxdiff_exptl_absorpt_empirical_full_max 1.618
_oxdiff_exptl_absorpt_empirical_full_min 0.742
####################################################################### 
# 
# This file contains crystal structure data downloaded from the 
# Cambridge Structural Database (CSD) hosted by the Cambridge 
# Crystallographic Data Centre (CCDC).
# 
# Full information about CCDC data access policies and citation 
# guidelines are available at http://www.ccdc.cam.ac.uk/access/V1 
# 
# Audit and citation data items may have been added by the CCDC. 
# Please retain this information to preserve the provenance of 
# this file and to allow appropriate attribution of the data. 
# 
#######################################################################

data_ps_dok69
_database_code_depnum_ccdc_archive 'CCDC 2350551'
loop_
_audit_author_name
_audit_author_address
'Paulina Sobczak'
;Lodz University of Technology
Poland
;
_audit_update_record             
;
2024-04-23 deposited with the CCDC.	2025-01-10 downloaded from the CCDC.
;
_audit_creation_date             2023-12-07
_audit_creation_method           
;
Olex2 1.5-ac5-024
(compiled 2022.04.12 svn.rca3783a0 for Rigaku Oxford Diffraction, GUI svn.r6498)
;
_shelx_SHELXL_version_number     2018/3
_chemical_name_common            ?
_chemical_name_systematic        ?
_chemical_formula_moiety         'C14 H12 Cl2 N2 O'
_chemical_formula_sum            'C14 H12 Cl2 N2 O'
_chemical_formula_weight         295.16
_chemical_melting_point          ?
_chemical_oxdiff_formula         'C14 H12 N2 O1 Cl2'
loop_
_atom_type_symbol
_atom_type_description
_atom_type_scat_dispersion_real
_atom_type_scat_dispersion_imag
_atom_type_scat_source
C C 0.0181 0.0091 'International Tables Vol C Tables 4.2.6.8 and 6.1.1.4'
H H 0.0000 0.0000 'International Tables Vol C Tables 4.2.6.8 and 6.1.1.4'
Cl Cl 0.3639 0.7018 'International Tables Vol C Tables 4.2.6.8 and 6.1.1.4'
N N 0.0311 0.0180 'International Tables Vol C Tables 4.2.6.8 and 6.1.1.4'
O O 0.0492 0.0322 'International Tables Vol C Tables 4.2.6.8 and 6.1.1.4'

_shelx_space_group_comment       
;
The symmetry employed for this shelxl refinement is uniquely defined
by the following loop, which should always be used as a source of
symmetry information in preference to the above space-group names.
They are only intended as comments.
;
_space_group_crystal_system      monoclinic
_space_group_IT_number           14
_space_group_name_H-M_alt        'P 1 21/c 1'
_space_group_name_Hall           '-P 2ybc'
loop_
_space_group_symop_operation_xyz
'x, y, z'
'-x, y+1/2, -z+1/2'
'-x, -y, -z'
'x, -y-1/2, z-1/2'

_cell_length_a                   4.61560(10)
_cell_length_b                   9.49270(10)
_cell_length_c                   30.1240(4)
_cell_angle_alpha                90
_cell_angle_beta                 93.5470(10)
_cell_angle_gamma                90
_cell_volume                     1317.34(4)
_cell_formula_units_Z            4
_cell_measurement_reflns_used    10469
_cell_measurement_temperature    99.9(5)
_cell_measurement_theta_max      79.2640
_cell_measurement_theta_min      2.9230
_shelx_estimated_absorpt_T_max   0.811
_shelx_estimated_absorpt_T_min   0.302
_exptl_absorpt_coefficient_mu    4.371
_exptl_absorpt_correction_T_max  0.836
_exptl_absorpt_correction_T_min  0.335
_exptl_absorpt_correction_type   analytical
_exptl_absorpt_process_details   
;
CrysAlisPro 1.171.42.68a (Rigaku Oxford Diffraction, 2022)
Analytical numeric absorption correction using a multifaceted crystal
model based on expressions derived by R.C. Clark & J.S. Reid.
(Clark, R. C. & Reid, J. S. (1995). Acta Cryst. A51, 887-897)
Empirical absorption correction using spherical harmonics,
implemented in SCALE3 ABSPACK scaling algorithm.
;
_exptl_absorpt_special_details   ?
_exptl_crystal_colour            orange
_exptl_crystal_colour_primary    orange
_exptl_crystal_density_diffrn    1.488
_exptl_crystal_density_meas      ?
_exptl_crystal_density_method    ?
_exptl_crystal_description       block
_exptl_crystal_F_000             608
loop_
_exptl_crystal_face_index_h
_exptl_crystal_face_index_k
_exptl_crystal_face_index_l
_exptl_crystal_face_perp_dist
0 3 17 0.0412
0 -3 -17 0.0383
3 0 1 0.1680
-3 0 1 0.1898
0 -5 10 0.0266
0 5 -11 0.0219
0 6 7 0.0266
0 -6 -7 0.0324

_exptl_crystal_size_max          0.36
_exptl_crystal_size_mid          0.09
_exptl_crystal_size_min          0.05
loop_
_exptl_oxdiff_crystal_face_indexfrac_h
_exptl_oxdiff_crystal_face_indexfrac_k
_exptl_oxdiff_crystal_face_indexfrac_l
_exptl_oxdiff_crystal_face_x
_exptl_oxdiff_crystal_face_y
_exptl_oxdiff_crystal_face_z
0.0753 3.1781 16.6825 0.1447 0.6121 0.7774
0.1093 -3.1910 -16.7241 -0.1556 -0.6575 -0.7372
2.9712 0.1597 1.2545 -0.1591 -0.6585 0.7355
-2.9928 0.2704 0.9987 0.1805 0.7488 -0.6378
-0.0726 -5.2032 10.4753 -0.9722 0.2324 0.0266
0.0575 5.1842 -10.5673 0.9720 -0.2324 -0.0343
-0.0435 5.7397 7.1148 0.7171 0.3888 0.5785
0.1697 -5.7977 -6.5890 -0.7426 -0.4028 -0.5351

_exptl_transmission_factor_max   ?
_exptl_transmission_factor_min   ?
_diffrn_reflns_av_R_equivalents  0.0261
_diffrn_reflns_av_unetI/netI     0.0176
_diffrn_reflns_Laue_measured_fraction_full 1.000
_diffrn_reflns_Laue_measured_fraction_max 0.945
_diffrn_reflns_limit_h_max       5
_diffrn_reflns_limit_h_min       -4
_diffrn_reflns_limit_k_max       11
_diffrn_reflns_limit_k_min       -11
_diffrn_reflns_limit_l_max       38
_diffrn_reflns_limit_l_min       -32
_diffrn_reflns_number            13626
_diffrn_reflns_point_group_measured_fraction_full 1.000
_diffrn_reflns_point_group_measured_fraction_max 0.945
_diffrn_reflns_theta_full        67.684
_diffrn_reflns_theta_max         79.429
_diffrn_reflns_theta_min         2.939
_diffrn_ambient_environment      N~2~
_diffrn_ambient_temperature      99.9(5)
_diffrn_detector                 'Hybrid Pixel Array Detector'
_diffrn_detector_area_resol_mean 5.8140
_diffrn_detector_type            'Pilatus 300K'
_diffrn_measured_fraction_theta_full 1.000
_diffrn_measured_fraction_theta_max 0.945
_diffrn_measurement_details      
;
List of Runs (angles in degrees, time in seconds):

  # Type    Start    End  Width  t~exp~   \w     \q     \k     \f   Frames
#--------------------------------------------------------------------------
  1  \w    -27.00  20.00   0.50    0.25    --   48.87 -19.00 120.00   94
  2  \w    -27.00  20.00   0.50    0.25    --   48.87 -19.00   0.00   94
  3  \w    -27.00  20.00   0.50    0.25    --   48.87 -19.00 -60.00   94
  4  \w     41.00 113.00   0.50    0.50    --  110.00-125.00-150.00  144
  5  \w     41.00 113.00   0.50    0.50    --  110.00-125.00-120.00  144
  6  \w     41.00 106.00   0.50    0.50    --  110.00 -99.00 120.00  130
  7  \w     38.00  66.00   0.50    0.50    --  110.00 -57.00  30.00   56
  8  \w     38.00  66.00   0.50    0.50    --  110.00 -57.00  90.00   56
  9  \w     38.00  66.00   0.50    0.50    --  110.00 -57.00 -30.00   56
 10  \w     38.00  66.00   0.50    0.50    --  110.00 -57.00 -60.00   56
 11  \w     38.00  66.00   0.50    0.50    --  110.00 -57.00-150.00   56
 12  \w     25.00 114.00   0.50    0.25    --   48.87  77.00-120.00  178
 13  \w    -41.00  27.00   0.50    0.25    --  -48.87  38.00-150.00  136
 14  \w    -20.00  27.00   0.50    0.25    --  -48.87  19.00 -90.00   94
 15  \w     25.00  76.00   0.50    0.25    --   48.87  77.00 -30.00  102
 16  \w     86.00 176.00   0.50    0.50    --  110.00  77.00 -30.00  180
 17  \w    -20.00  27.00   0.50    0.25    --  -48.87  19.00 150.00   94
 18  \w   -160.00 -16.00   0.50    0.50    --  -88.50   0.00   0.00  288
 19  \w    -41.00 -13.00   0.50    0.50    --  -88.50  38.00  90.00   56
 20  \w    -41.00 -13.00   0.50    0.50    --  -88.50  38.00 -30.00   56
 21  \w    -41.00 -13.00   0.50    0.50    --  -88.50  38.00 -60.00   56
 22  \w    -41.00 -13.00   0.50    0.50    --  -88.50  38.00 -90.00   56
 23  \w    -41.00 -13.00   0.50    0.50    --  -88.50  38.00-180.00   56
 24  \w    -41.00 -13.00   0.50    0.50    --  -88.50  38.00 120.00   56
 25  \w    -41.00 -13.00   0.50    0.50    --  -88.50  38.00 150.00   56
 26  \w   -114.00 -25.00   0.50    0.25    --  -48.87 -77.00 150.00  178
 27  \w    -87.00 -19.00   0.50    0.50    --  -88.50 125.00-180.00  136
;
_diffrn_measurement_device       'four-circle diffractometer'
_diffrn_measurement_device_type  'XtaLAB Synergy, Dualflex, Pilatus 300K'
_diffrn_measurement_method       '\w scans'
_diffrn_orient_matrix_type       
'CrysAlisPro convention (1999,Acta A55,543-557)'
_diffrn_orient_matrix_UB_11      -0.0533462000
_diffrn_orient_matrix_UB_12      0.1485625000
_diffrn_orient_matrix_UB_13      -0.0193904000
_diffrn_orient_matrix_UB_21      -0.2369152000
_diffrn_orient_matrix_UB_22      0.0250466000
_diffrn_orient_matrix_UB_23      0.0329886000
_diffrn_orient_matrix_UB_31      0.2299246000
_diffrn_orient_matrix_UB_32      0.0602920000
_diffrn_orient_matrix_UB_33      0.0340786000
_diffrn_radiation_monochromator  mirror
_diffrn_radiation_probe          x-ray
_diffrn_radiation_type           'Cu K\a'
_diffrn_radiation_wavelength     1.54184
_diffrn_source                   'micro-focus sealed X-ray tube'
_diffrn_source_type              'PhotonJet (Cu) X-ray Source'
_reflns_Friedel_coverage         0.000
_reflns_Friedel_fraction_full    .
_reflns_Friedel_fraction_max     .
_reflns_number_gt                2584
_reflns_number_total             2694
_reflns_special_details          
;
 Reflections were merged by SHELXL according to the crystal
 class for the calculation of statistics and refinement.
 
 _reflns_Friedel_fraction is defined as the number of unique
 Friedel pairs measured divided by the number that would be
 possible theoretically, ignoring centric projections and
 systematic absences.
;
_reflns_threshold_expression     'I > 2\s(I)'
_computing_cell_refinement       'CrysAlisPro 1.171.42.68a (Rigaku OD, 2022)'
_computing_data_collection       'CrysAlisPro 1.171.42.68a (Rigaku OD, 2022)'
_computing_data_reduction        'CrysAlisPro 1.171.42.68a (Rigaku OD, 2022)'
_computing_molecular_graphics    'Olex2 1.5-ac5-024 (Dolomanov et al., 2009)'
_computing_publication_material  'Olex2 1.5-ac5-024 (Dolomanov et al., 2009)'
_computing_structure_refinement  'SHELXL 2018/3 (Sheldrick, 2015)'
_computing_structure_solution    'SHELXT 2018/2 (Sheldrick, 2018)'
_refine_diff_density_max         0.221
_refine_diff_density_min         -0.208
_refine_diff_density_rms         0.047
_refine_ls_extinction_coef       .
_refine_ls_extinction_method     none
_refine_ls_goodness_of_fit_ref   1.086
_refine_ls_hydrogen_treatment    mixed
_refine_ls_matrix_type           full
_refine_ls_number_parameters     176
_refine_ls_number_reflns         2694
_refine_ls_number_restraints     0
_refine_ls_R_factor_all          0.0249
_refine_ls_R_factor_gt           0.0240
_refine_ls_restrained_S_all      1.086
_refine_ls_shift/su_max          0.001
_refine_ls_shift/su_mean         0.000
_refine_ls_structure_factor_coef Fsqd
_refine_ls_weighting_details     
'w=1/[\s^2^(Fo^2^)+(0.0344P)^2^+0.4026P] where P=(Fo^2^+2Fc^2^)/3'
_refine_ls_weighting_scheme      calc
_refine_ls_wR_factor_gt          0.0659
_refine_ls_wR_factor_ref         0.0664
_refine_special_details          ?
_olex2_refinement_description    
;
1. Fixed Uiso
 At 1.2 times of:
  All C(H) groups, All N(H) groups
 At 1.5 times of:
  All C(H,H,H) groups
2.a Aromatic/amide H refined with riding coordinates:
 C13(H13), C3(H3), C4(H4), C8(H8), C10(H10), C11(H11), C7(H7), C6(H6)
2.b Idealised Me refined as rotating group:
 C1(H1A,H1B,H1C)
;
_atom_sites_solution_hydrogens   mixed
_atom_sites_solution_primary     dual
_atom_sites_solution_secondary   ?
loop_
_atom_site_label
_atom_site_type_symbol
_atom_site_fract_x
_atom_site_fract_y
_atom_site_fract_z
_atom_site_U_iso_or_equiv
_atom_site_adp_type
_atom_site_occupancy
_atom_site_site_symmetry_order
_atom_site_calc_flag
_atom_site_refinement_flags_posn
_atom_site_refinement_flags_adp
_atom_site_refinement_flags_occupancy
_atom_site_disorder_assembly
_atom_site_disorder_group
Cl2 Cl 0.88327(6) 0.52561(3) 0.56348(2) 0.02257(9) Uani 1 1 d . . . . .
Cl1 Cl 0.27119(7) 0.12895(3) 0.47249(2) 0.02706(10) Uani 1 1 d . . . . .
O1 O -0.11887(19) 0.39151(9) 0.86743(3) 0.02387(19) Uani 1 1 d . . . . .
N2 N 0.4068(2) 0.41039(10) 0.67643(3) 0.0187(2) Uani 1 1 d . . . . .
N1 N 0.4608(2) 0.48912(11) 0.71363(3) 0.0206(2) Uani 1 1 d . . . . .
H1 H 0.625(3) 0.5305(16) 0.7181(5) 0.025 Uiso 1 1 d . U . . .
C9 C 0.5202(2) 0.34570(12) 0.60340(4) 0.0171(2) Uani 1 1 d . . . . .
C14 C 0.6423(2) 0.38453(11) 0.56382(4) 0.0171(2) Uani 1 1 d . . . . .
C5 C 0.3063(2) 0.45969(12) 0.75133(4) 0.0178(2) Uani 1 1 d . . . . .
C13 C 0.5712(2) 0.31834(12) 0.52363(4) 0.0196(2) Uani 1 1 d . . . . .
H13 H 0.656342 0.347324 0.497210 0.023 Uiso 1 1 calc R U . . .
C3 C -0.0365(2) 0.32238(12) 0.79090(4) 0.0190(2) Uani 1 1 d . . . . .
H3 H -0.168883 0.245891 0.791580 0.023 Uiso 1 1 calc R U . . .
C4 C 0.1113(2) 0.34815(12) 0.75268(4) 0.0187(2) Uani 1 1 d . . . . .
H4 H 0.078638 0.289119 0.727397 0.022 Uiso 1 1 calc R U . . .
C8 C 0.5820(2) 0.42206(12) 0.64518(4) 0.0191(2) Uani 1 1 d . . . . .
H8 H 0.749975 0.479623 0.649092 0.023 Uiso 1 1 calc R U . . .
C2 C 0.0099(2) 0.40874(12) 0.82805(4) 0.0188(2) Uani 1 1 d . . . . .
C10 C 0.3254(2) 0.23182(12) 0.60104(4) 0.0195(2) Uani 1 1 d . . . . .
H10 H 0.241987 0.201014 0.627405 0.023 Uiso 1 1 calc R U . . .
C12 C 0.3730(3) 0.20904(12) 0.52295(4) 0.0199(2) Uani 1 1 d . . . . .
C11 C 0.2517(3) 0.16340(12) 0.56149(4) 0.0212(2) Uani 1 1 d . . . . .
H11 H 0.120182 0.086342 0.560658 0.025 Uiso 1 1 calc R U . . .
C7 C 0.2021(3) 0.52169(12) 0.82638(4) 0.0207(2) Uani 1 1 d . . . . .
H7 H 0.232575 0.581632 0.851484 0.025 Uiso 1 1 calc R U . . .
C6 C 0.3486(2) 0.54730(12) 0.78858(4) 0.0198(2) Uani 1 1 d . . . . .
H6 H 0.478687 0.624708 0.787853 0.024 Uiso 1 1 calc R U . . .
C1 C -0.3006(3) 0.27105(13) 0.87113(4) 0.0252(3) Uani 1 1 d . . . . .
H1A H -0.464967 0.277183 0.849006 0.038 Uiso 1 1 calc R U . . .
H1B H -0.373010 0.267692 0.901020 0.038 Uiso 1 1 calc R U . . .
H1C H -0.188800 0.185517 0.865913 0.038 Uiso 1 1 calc R U . . .

loop_
_atom_site_aniso_label
_atom_site_aniso_U_11
_atom_site_aniso_U_22
_atom_site_aniso_U_33
_atom_site_aniso_U_23
_atom_site_aniso_U_13
_atom_site_aniso_U_12
Cl2 0.02324(16) 0.02212(16) 0.02225(15) 0.00211(10) 0.00055(11) -0.00783(10)
Cl1 0.04064(19) 0.02086(16) 0.01954(15) -0.00311(10) 0.00067(12) -0.00760(12)
O1 0.0274(4) 0.0257(4) 0.0189(4) -0.0029(3) 0.0046(3) 0.0003(3)
N2 0.0205(5) 0.0179(5) 0.0175(4) -0.0005(4) -0.0016(4) 0.0018(4)
N1 0.0207(5) 0.0221(5) 0.0189(5) -0.0028(4) 0.0000(4) -0.0039(4)
C9 0.0163(5) 0.0154(5) 0.0193(5) 0.0016(4) -0.0005(4) 0.0030(4)
C14 0.0153(5) 0.0139(5) 0.0220(5) 0.0025(4) -0.0002(4) -0.0001(4)
C5 0.0166(5) 0.0178(5) 0.0186(5) 0.0000(4) -0.0018(4) 0.0030(4)
C13 0.0210(6) 0.0186(6) 0.0192(5) 0.0030(4) 0.0024(4) 0.0016(4)
C3 0.0180(5) 0.0182(5) 0.0205(5) -0.0013(4) -0.0016(4) 0.0007(4)
C4 0.0193(5) 0.0182(5) 0.0183(5) -0.0031(4) -0.0020(4) 0.0022(4)
C8 0.0183(5) 0.0183(5) 0.0203(5) 0.0023(4) -0.0006(4) 0.0000(4)
C2 0.0178(5) 0.0205(6) 0.0180(5) -0.0007(4) 0.0000(4) 0.0052(4)
C10 0.0207(6) 0.0182(5) 0.0197(5) 0.0037(4) 0.0023(4) -0.0003(4)
C12 0.0245(6) 0.0159(5) 0.0189(5) -0.0012(4) -0.0009(4) 0.0009(4)
C11 0.0240(6) 0.0155(5) 0.0238(6) 0.0021(5) 0.0001(4) -0.0033(5)
C7 0.0222(6) 0.0190(6) 0.0203(5) -0.0053(4) -0.0030(4) 0.0029(4)
C6 0.0191(6) 0.0171(5) 0.0227(6) -0.0020(4) -0.0021(4) 0.0002(4)
C1 0.0262(6) 0.0250(6) 0.0249(6) 0.0034(5) 0.0049(5) 0.0023(5)

_geom_special_details            
;
 All esds (except the esd in the dihedral angle between two l.s. planes)
 are estimated using the full covariance matrix.  The cell esds are taken
 into account individually in the estimation of esds in distances, angles
 and torsion angles; correlations between esds in cell parameters are only
 used when they are defined by crystal symmetry.  An approximate (isotropic)
 treatment of cell esds is used for estimating esds involving l.s. planes.
;
loop_
_geom_bond_atom_site_label_1
_geom_bond_atom_site_label_2
_geom_bond_distance
_geom_bond_site_symmetry_2
_geom_bond_publ_flag
Cl2 C14 1.7412(11) . ?
Cl1 C12 1.7382(12) . ?
O1 C2 1.3691(14) . ?
O1 C1 1.4267(15) . ?
N2 N1 1.3571(14) . ?
N2 C8 1.2830(15) . ?
N1 H1 0.859(16) . ?
N1 C5 1.4058(15) . ?
C9 C14 1.3995(16) . ?
C9 C8 1.4651(16) . ?
C9 C10 1.4049(16) . ?
C14 C13 1.3854(16) . ?
C5 C4 1.3918(16) . ?
C5 C6 1.4007(16) . ?
C13 H13 0.9500 . ?
C13 C12 1.3824(16) . ?
C3 H3 0.9500 . ?
C3 C4 1.3959(16) . ?
C3 C2 1.3930(16) . ?
C4 H4 0.9500 . ?
C8 H8 0.9500 . ?
C2 C7 1.3946(17) . ?
C10 H10 0.9500 . ?
C10 C11 1.3807(16) . ?
C12 C11 1.3891(17) . ?
C11 H11 0.9500 . ?
C7 H7 0.9500 . ?
C7 C6 1.3812(17) . ?
C6 H6 0.9500 . ?
C1 H1A 0.9800 . ?
C1 H1B 0.9800 . ?
C1 H1C 0.9800 . ?

loop_
_geom_angle_atom_site_label_1
_geom_angle_atom_site_label_2
_geom_angle_atom_site_label_3
_geom_angle
_geom_angle_site_symmetry_1
_geom_angle_site_symmetry_3
_geom_angle_publ_flag
C2 O1 C1 116.89(9) . . ?
C8 N2 N1 117.81(10) . . ?
N2 N1 H1 119.7(10) . . ?
N2 N1 C5 118.78(10) . . ?
C5 N1 H1 116.9(10) . . ?
C14 C9 C8 122.29(10) . . ?
C14 C9 C10 116.73(10) . . ?
C10 C9 C8 120.95(10) . . ?
C9 C14 Cl2 119.92(9) . . ?
C13 C14 Cl2 117.43(9) . . ?
C13 C14 C9 122.60(10) . . ?
C4 C5 N1 122.39(10) . . ?
C4 C5 C6 119.13(11) . . ?
C6 C5 N1 118.47(10) . . ?
C14 C13 H13 120.8 . . ?
C12 C13 C14 118.31(10) . . ?
C12 C13 H13 120.8 . . ?
C4 C3 H3 120.0 . . ?
C2 C3 H3 120.0 . . ?
C2 C3 C4 120.06(11) . . ?
C5 C4 C3 120.48(10) . . ?
C5 C4 H4 119.8 . . ?
C3 C4 H4 119.8 . . ?
N2 C8 C9 119.31(10) . . ?
N2 C8 H8 120.3 . . ?
C9 C8 H8 120.3 . . ?
O1 C2 C3 124.92(11) . . ?
O1 C2 C7 115.75(10) . . ?
C3 C2 C7 119.33(11) . . ?
C9 C10 H10 119.1 . . ?
C11 C10 C9 121.89(11) . . ?
C11 C10 H10 119.1 . . ?
C13 C12 Cl1 118.95(9) . . ?
C13 C12 C11 121.47(11) . . ?
C11 C12 Cl1 119.57(9) . . ?
C10 C11 C12 118.95(11) . . ?
C10 C11 H11 120.5 . . ?
C12 C11 H11 120.5 . . ?
C2 C7 H7 119.7 . . ?
C6 C7 C2 120.68(11) . . ?
C6 C7 H7 119.7 . . ?
C5 C6 H6 119.8 . . ?
C7 C6 C5 120.31(11) . . ?
C7 C6 H6 119.8 . . ?
O1 C1 H1A 109.5 . . ?
O1 C1 H1B 109.5 . . ?
O1 C1 H1C 109.5 . . ?
H1A C1 H1B 109.5 . . ?
H1A C1 H1C 109.5 . . ?
H1B C1 H1C 109.5 . . ?

loop_
_geom_torsion_atom_site_label_1
_geom_torsion_atom_site_label_2
_geom_torsion_atom_site_label_3
_geom_torsion_atom_site_label_4
_geom_torsion
_geom_torsion_site_symmetry_1
_geom_torsion_site_symmetry_2
_geom_torsion_site_symmetry_3
_geom_torsion_site_symmetry_4
_geom_torsion_publ_flag
Cl2 C14 C13 C12 -177.94(9) . . . . ?
Cl1 C12 C11 C10 -177.33(9) . . . . ?
O1 C2 C7 C6 178.71(10) . . . . ?
N2 N1 C5 C4 3.44(16) . . . . ?
N2 N1 C5 C6 -175.75(10) . . . . ?
N1 N2 C8 C9 -176.07(9) . . . . ?
N1 C5 C4 C3 179.73(10) . . . . ?
N1 C5 C6 C7 -179.71(10) . . . . ?
C9 C14 C13 C12 -0.48(17) . . . . ?
C9 C10 C11 C12 -0.27(18) . . . . ?
C14 C9 C8 N2 159.78(11) . . . . ?
C14 C9 C10 C11 -1.57(17) . . . . ?
C14 C13 C12 Cl1 177.70(9) . . . . ?
C14 C13 C12 C11 -1.49(17) . . . . ?
C13 C12 C11 C10 1.87(18) . . . . ?
C3 C2 C7 C6 -0.82(17) . . . . ?
C4 C5 C6 C7 1.07(17) . . . . ?
C4 C3 C2 O1 -178.69(10) . . . . ?
C4 C3 C2 C7 0.79(17) . . . . ?
C8 N2 N1 C5 -168.37(10) . . . . ?
C8 C9 C14 Cl2 1.48(15) . . . . ?
C8 C9 C14 C13 -175.92(11) . . . . ?
C8 C9 C10 C11 176.34(11) . . . . ?
C2 C3 C4 C5 0.16(17) . . . . ?
C2 C7 C6 C5 -0.12(17) . . . . ?
C10 C9 C14 Cl2 179.36(8) . . . . ?
C10 C9 C14 C13 1.96(16) . . . . ?
C10 C9 C8 N2 -18.01(16) . . . . ?
C6 C5 C4 C3 -1.09(17) . . . . ?
C1 O1 C2 C3 3.79(16) . . . . ?
C1 O1 C2 C7 -175.71(10) . . . . ?

_shelx_res_file                  
;
TITL ps_dok69_a.res in P2(1)/c
    ps_dok69.res
    created by SHELXL-2018/3 at 13:39:02 on 07-Dec-2023
REM Old TITL ps_dok69 in P2(1)/c
REM SHELXT solution in P2(1)/c: R1 0.098, Rweak 0.018, Alpha 0.013
REM <I/s> 0.749 for 172 systematic absences, Orientation as input
REM Formula found by SHELXT: C14 N2 O Cl2
CELL 1.54184 4.6156 9.4927 30.124 90 93.547 90
ZERR 4 0.0001 0.0001 0.0004 0 0.001 0
LATT 1
SYMM -X,0.5+Y,0.5-Z
SFAC C H Cl N O
UNIT 56 48 8 8 4

L.S. 10
PLAN  10
SIZE 0.05 0.09 0.36
TEMP -173
CONF
BOND
list 4
MORE -1
BOND $H
fmap 2 53
acta
REM <olex2.extras>
REM <HklSrc "%.\\ps_dok69.hkl">
REM </olex2.extras>

WGHT    0.034400    0.402600
FVAR       0.57691
CL2   3    0.883265    0.525607    0.563477    11.00000    0.02324    0.02212 =
         0.02225    0.00211    0.00055   -0.00783
CL1   3    0.271195    0.128948    0.472488    11.00000    0.04064    0.02086 =
         0.01954   -0.00311    0.00067   -0.00760
O1    5   -0.118866    0.391505    0.867432    11.00000    0.02736    0.02571 =
         0.01892   -0.00288    0.00460    0.00028
N2    4    0.406817    0.410389    0.676430    11.00000    0.02049    0.01791 =
         0.01747   -0.00054   -0.00157    0.00178
N1    4    0.460758    0.489119    0.713630    11.00000    0.02071    0.02214 =
         0.01885   -0.00284    0.00003   -0.00394
H1    2    0.625477    0.530453    0.718084    11.00000   -1.20000
C9    1    0.520153    0.345698    0.603401    11.00000    0.01631    0.01539 =
         0.01926    0.00156   -0.00049    0.00300
C14   1    0.642341    0.384528    0.563821    11.00000    0.01527    0.01393 =
         0.02202    0.00248   -0.00022   -0.00006
C5    1    0.306322    0.459688    0.751334    11.00000    0.01661    0.01781 =
         0.01857    0.00005   -0.00183    0.00303
C13   1    0.571154    0.318337    0.523630    11.00000    0.02100    0.01857 =
         0.01924    0.00303    0.00242    0.00162
AFIX  43
H13   2    0.656342    0.347324    0.497210    11.00000   -1.20000
AFIX   0
C3    1   -0.036514    0.322384    0.790901    11.00000    0.01797    0.01820 =
         0.02049   -0.00131   -0.00158    0.00067
AFIX  43
H3    2   -0.168883    0.245891    0.791580    11.00000   -1.20000
AFIX   0
C4    1    0.111340    0.348148    0.752677    11.00000    0.01930    0.01822 =
         0.01825   -0.00312   -0.00196    0.00224
AFIX  43
H4    2    0.078638    0.289119    0.727397    11.00000   -1.20000
AFIX   0
C8    1    0.581963    0.422063    0.645181    11.00000    0.01835    0.01830 =
         0.02033    0.00232   -0.00056   -0.00002
AFIX  43
H8    2    0.749975    0.479623    0.649092    11.00000   -1.20000
AFIX   0
C2    1    0.009866    0.408740    0.828051    11.00000    0.01776    0.02055 =
         0.01795   -0.00065   -0.00004    0.00517
C10   1    0.325394    0.231824    0.601037    11.00000    0.02072    0.01821 =
         0.01971    0.00371    0.00228   -0.00034
AFIX  43
H10   2    0.241987    0.201014    0.627405    11.00000   -1.20000
AFIX   0
C12   1    0.373012    0.209038    0.522950    11.00000    0.02445    0.01592 =
         0.01891   -0.00122   -0.00094    0.00088
C11   1    0.251726    0.163404    0.561493    11.00000    0.02397    0.01555 =
         0.02379    0.00209    0.00009   -0.00332
AFIX  43
H11   2    0.120182    0.086342    0.560658    11.00000   -1.20000
AFIX   0
C7    1    0.202095    0.521691    0.826375    11.00000    0.02222    0.01904 =
         0.02025   -0.00529   -0.00297    0.00291
AFIX  43
H7    2    0.232575    0.581632    0.851484    11.00000   -1.20000
AFIX   0
C6    1    0.348611    0.547302    0.788585    11.00000    0.01912    0.01708 =
         0.02273   -0.00204   -0.00210    0.00017
AFIX  43
H6    2    0.478687    0.624708    0.787853    11.00000   -1.20000
AFIX   0
C1    1   -0.300639    0.271045    0.871132    11.00000    0.02622    0.02504 =
         0.02486    0.00338    0.00489    0.00233
AFIX 137
H1A   2   -0.464967    0.277183    0.849006    11.00000   -1.50000
H1B   2   -0.373010    0.267692    0.901020    11.00000   -1.50000
H1C   2   -0.188800    0.185517    0.865913    11.00000   -1.50000
AFIX   0
HKLF 4


REM  ps_dok69_a.res in P2(1)/c
REM wR2 = 0.0664, GooF = S = 1.086, Restrained GooF = 1.086 for all data
REM R1 = 0.0240 for 2584 Fo > 4sig(Fo) and 0.0249 for all 2694 data
REM 176 parameters refined using 0 restraints

END

WGHT      0.0344      0.4026

REM Highest difference peak  0.221,  deepest hole -0.208,  1-sigma level  0.047
Q1    1   0.0733  0.4790  0.8215  11.00000  0.05    0.22
Q2    1   0.6044  0.3594  0.5810  11.00000  0.05    0.22
Q3    1   0.4469  0.2829  0.6007  11.00000  0.05    0.21
Q4    1   0.2743  0.2019  0.5396  11.00000  0.05    0.19
Q5    1   0.5259  0.3779  0.5394  11.00000  0.05    0.18
Q6    1   0.4301  0.2774  0.5203  11.00000  0.05    0.17
Q7    1   0.3523  0.1764  0.5400  11.00000  0.05    0.17
Q8    1   0.3856  0.4789  0.7789  11.00000  0.05    0.17
Q9    1   0.2399  0.3976  0.7577  11.00000  0.05    0.16
Q10   1   0.3714  0.1740  0.5819  11.00000  0.05    0.16
;
_shelx_res_checksum              11024
_olex2_submission_special_instructions 'No special instructions were received'
_oxdiff_exptl_absorpt_empirical_details 
;
Empirical correction (ABSPACK) includes:
- Absorption correction using spherical harmonics
- Frame scaling
;
_oxdiff_exptl_absorpt_empirical_full_max 1.811
_oxdiff_exptl_absorpt_empirical_full_min 0.451
####################################################################### 
# 
# This file contains crystal structure data downloaded from the 
# Cambridge Structural Database (CSD) hosted by the Cambridge 
# Crystallographic Data Centre (CCDC).
# 
# Full information about CCDC data access policies and citation 
# guidelines are available at http://www.ccdc.cam.ac.uk/access/V1 
# 
# Audit and citation data items may have been added by the CCDC. 
# Please retain this information to preserve the provenance of 
# this file and to allow appropriate attribution of the data. 
# 
#######################################################################

data_ps_dok68
_database_code_depnum_ccdc_archive 'CCDC 2350549'
loop_
_audit_author_name
_audit_author_address
'Paulina Sobczak'
;Lodz University of Technology
Poland
;
_audit_update_record             
;
2024-04-23 deposited with the CCDC.	2025-01-10 downloaded from the CCDC.
;
_audit_creation_date             2023-12-07
_audit_creation_method           
;
Olex2 1.5-ac5-024
(compiled 2022.04.12 svn.rca3783a0 for Rigaku Oxford Diffraction, GUI svn.r6498)
;
_shelx_SHELXL_version_number     2018/3
_chemical_name_common            ?
_chemical_name_systematic        ?
_chemical_formula_moiety         'C12 H11 N3 O3 S'
_chemical_formula_sum            'C12 H11 N3 O3 S'
_chemical_formula_weight         277.30
_chemical_melting_point          ?
_chemical_oxdiff_formula         'C12 H11 N3 O3 S1'
loop_
_atom_type_symbol
_atom_type_description
_atom_type_scat_dispersion_real
_atom_type_scat_dispersion_imag
_atom_type_scat_source
C C 0.0181 0.0091 'International Tables Vol C Tables 4.2.6.8 and 6.1.1.4'
H H 0.0000 0.0000 'International Tables Vol C Tables 4.2.6.8 and 6.1.1.4'
N N 0.0311 0.0180 'International Tables Vol C Tables 4.2.6.8 and 6.1.1.4'
O O 0.0492 0.0322 'International Tables Vol C Tables 4.2.6.8 and 6.1.1.4'
S S 0.3331 0.5567 'International Tables Vol C Tables 4.2.6.8 and 6.1.1.4'

_shelx_space_group_comment       
;
The symmetry employed for this shelxl refinement is uniquely defined
by the following loop, which should always be used as a source of
symmetry information in preference to the above space-group names.
They are only intended as comments.
;
_space_group_crystal_system      monoclinic
_space_group_IT_number           14
_space_group_name_H-M_alt        'P 1 21/n 1'
_space_group_name_Hall           '-P 2yn'
loop_
_space_group_symop_operation_xyz
'x, y, z'
'-x+1/2, y+1/2, -z+1/2'
'-x, -y, -z'
'x-1/2, -y-1/2, z-1/2'

_cell_length_a                   9.92380(10)
_cell_length_b                   23.4635(3)
_cell_length_c                   11.4920(2)
_cell_angle_alpha                90
_cell_angle_beta                 105.8050(10)
_cell_angle_gamma                90
_cell_volume                     2574.71(6)
_cell_formula_units_Z            8
_cell_measurement_reflns_used    16933
_cell_measurement_temperature    105(7)
_cell_measurement_theta_max      79.6300
_cell_measurement_theta_min      3.7510
_shelx_estimated_absorpt_T_max   0.854
_shelx_estimated_absorpt_T_min   0.707
_exptl_absorpt_coefficient_mu    2.326
_exptl_absorpt_correction_T_max  0.896
_exptl_absorpt_correction_T_min  0.797
_exptl_absorpt_correction_type   analytical
_exptl_absorpt_process_details   
;
CrysAlisPro 1.171.42.68a (Rigaku Oxford Diffraction, 2022)
Analytical numeric absorption correction using a multifaceted crystal
model based on expressions derived by R.C. Clark & J.S. Reid.
(Clark, R. C. & Reid, J. S. (1995). Acta Cryst. A51, 887-897)
Empirical absorption correction using spherical harmonics,
implemented in SCALE3 ABSPACK scaling algorithm.
;
_exptl_absorpt_special_details   ?
_exptl_crystal_colour            green
_exptl_crystal_colour_primary    green
_exptl_crystal_density_diffrn    1.431
_exptl_crystal_density_meas      ?
_exptl_crystal_density_method    ?
_exptl_crystal_description       irregular
_exptl_crystal_F_000             1152
loop_
_exptl_crystal_face_index_h
_exptl_crystal_face_index_k
_exptl_crystal_face_index_l
_exptl_crystal_face_perp_dist
3 -13 -1 0.0390
-4 6 6 0.0551
1 9 -6 0.0373
4 -4 -6 0.0617
0 -8 -6 0.0276
2 7 5 0.0319
1 -14 -3 0.0276
-4 -9 5 0.0691
4 -3 4 0.0323
3 11 2 0.0392
-1 3 -7 0.0255

_exptl_crystal_size_max          0.16
_exptl_crystal_size_mid          0.12
_exptl_crystal_size_min          0.07
loop_
_exptl_oxdiff_crystal_face_indexfrac_h
_exptl_oxdiff_crystal_face_indexfrac_k
_exptl_oxdiff_crystal_face_indexfrac_l
_exptl_oxdiff_crystal_face_x
_exptl_oxdiff_crystal_face_y
_exptl_oxdiff_crystal_face_z
3.1008 -13.3524 -1.0228 0.0166 0.7133 -0.7007
-4.3692 6.1136 5.7903 0.0027 0.0253 0.9997
1.4372 9.4738 -5.8372 -0.0245 -0.9401 -0.3400
4.3069 -4.3579 -6.2790 -0.0061 -0.1603 -0.9870
-0.3507 -7.8629 -6.0241 0.7116 -0.0945 -0.6962
2.2158 7.1334 5.1449 -0.8827 0.1164 0.4553
1.3057 -13.9874 -2.8511 0.4166 0.5413 -0.7304
-3.8526 -8.5066 5.3335 0.3674 0.7746 0.5148
4.0307 -2.6324 4.1942 -0.7933 0.6077 -0.0385
3.3475 10.8404 2.3400 -0.9319 -0.2775 0.2337
-0.5289 2.8376 -6.8604 0.5042 -0.7338 -0.4553

_exptl_transmission_factor_max   ?
_exptl_transmission_factor_min   ?
_diffrn_reflns_av_R_equivalents  0.0231
_diffrn_reflns_av_unetI/netI     0.0183
_diffrn_reflns_Laue_measured_fraction_full 1.000
_diffrn_reflns_Laue_measured_fraction_max 0.957
_diffrn_reflns_limit_h_max       12
_diffrn_reflns_limit_h_min       -12
_diffrn_reflns_limit_k_max       29
_diffrn_reflns_limit_k_min       -24
_diffrn_reflns_limit_l_max       13
_diffrn_reflns_limit_l_min       -14
_diffrn_reflns_number            26227
_diffrn_reflns_point_group_measured_fraction_full 1.000
_diffrn_reflns_point_group_measured_fraction_max 0.957
_diffrn_reflns_theta_full        67.684
_diffrn_reflns_theta_max         79.321
_diffrn_reflns_theta_min         3.768
_diffrn_ambient_environment      N~2~
_diffrn_ambient_temperature      105(7)
_diffrn_detector                 'Hybrid Pixel Array Detector'
_diffrn_detector_area_resol_mean 5.8140
_diffrn_detector_type            'Pilatus 300K'
_diffrn_measured_fraction_theta_full 1.000
_diffrn_measured_fraction_theta_max 0.957
_diffrn_measurement_details      
;
List of Runs (angles in degrees, time in seconds):

  # Type    Start    End  Width  t~exp~   \w     \q     \k     \f   Frames
#--------------------------------------------------------------------------
  1  \w    -72.00  17.00   0.50    1.00    --  -48.87  77.00 -90.00  178
  2  \w    -72.00  17.00   0.50    1.00    --  -48.87  77.00-150.00  178
  3  \w    -72.00  17.00   0.50    1.00    --  -48.87  77.00  90.00  178
  4  \w     25.00 114.00   0.50    1.00    --   48.87  77.00 150.00  178
  5  \w   -112.00 -22.00   0.50    2.00    --  -88.50  77.00  90.00  180
  6  \w   -112.00 -22.00   0.50    2.00    --  -88.50  77.00  60.00  180
  7  \w   -112.00 -22.00   0.50    2.00    --  -88.50  77.00 120.00  180
  8  \w     86.00 176.00   0.50    2.00    --  110.00  77.00  30.00  180
  9  \w     86.00 176.00   0.50    2.00    --  110.00  77.00  60.00  180
 10  \w     86.00 176.00   0.50    2.00    --  110.00  77.00 120.00  180
 11  \w     86.00 176.00   0.50    2.00    --  110.00  77.00   0.00  180
 12  \w     86.00 176.00   0.50    2.00    --  110.00  77.00  90.00  180
 13  \w   -124.00 -89.00   0.50    1.00    --  -48.87 -38.00 -60.00   70
 14  \w     25.00 114.00   0.50    1.00    --   48.87  77.00-150.00  178
 15  \w     33.00 121.00   0.50    1.00    --   48.87  57.00  60.00  176
 16  \w     25.00 114.00   0.50    1.00    --   48.87  77.00 -60.00  178
;
_diffrn_measurement_device       'four-circle diffractometer'
_diffrn_measurement_device_type  'XtaLAB Synergy, Dualflex, Pilatus 300K'
_diffrn_measurement_method       '\w scans'
_diffrn_orient_matrix_type       
'CrysAlisPro convention (1999,Acta A55,543-557)'
_diffrn_orient_matrix_UB_11      -0.1374841000
_diffrn_orient_matrix_UB_12      -0.0274805000
_diffrn_orient_matrix_UB_13      -0.0742562000
_diffrn_orient_matrix_UB_21      0.0301166000
_diffrn_orient_matrix_UB_22      -0.0527717000
_diffrn_orient_matrix_UB_23      0.0828180000
_diffrn_orient_matrix_UB_31      -0.0787452000
_diffrn_orient_matrix_UB_32      0.0277591000
_diffrn_orient_matrix_UB_33      0.0839181000
_diffrn_radiation_monochromator  mirror
_diffrn_radiation_probe          x-ray
_diffrn_radiation_type           'Cu K\a'
_diffrn_radiation_wavelength     1.54184
_diffrn_source                   'micro-focus sealed X-ray tube'
_diffrn_source_type              'PhotonJet (Cu) X-ray Source'
_reflns_Friedel_coverage         0.000
_reflns_Friedel_fraction_full    .
_reflns_Friedel_fraction_max     .
_reflns_number_gt                4808
_reflns_number_total             5353
_reflns_special_details          
;
 Reflections were merged by SHELXL according to the crystal
 class for the calculation of statistics and refinement.
 
 _reflns_Friedel_fraction is defined as the number of unique
 Friedel pairs measured divided by the number that would be
 possible theoretically, ignoring centric projections and
 systematic absences.
;
_reflns_threshold_expression     'I > 2\s(I)'
_computing_cell_refinement       'CrysAlisPro 1.171.42.68a (Rigaku OD, 2022)'
_computing_data_collection       'CrysAlisPro 1.171.42.68a (Rigaku OD, 2022)'
_computing_data_reduction        'CrysAlisPro 1.171.42.68a (Rigaku OD, 2022)'
_computing_molecular_graphics    'Olex2 1.5-ac5-024 (Dolomanov et al., 2009)'
_computing_publication_material  'Olex2 1.5-ac5-024 (Dolomanov et al., 2009)'
_computing_structure_refinement  'SHELXL 2018/3 (Sheldrick, 2015)'
_computing_structure_solution    'SHELXT 2018/2 (Sheldrick, 2018)'
_refine_diff_density_max         0.288
_refine_diff_density_min         -0.276
_refine_diff_density_rms         0.043
_refine_ls_extinction_coef       .
_refine_ls_extinction_method     none
_refine_ls_goodness_of_fit_ref   1.063
_refine_ls_hydrogen_treatment    mixed
_refine_ls_matrix_type           full
_refine_ls_number_parameters     351
_refine_ls_number_reflns         5353
_refine_ls_number_restraints     0
_refine_ls_R_factor_all          0.0340
_refine_ls_R_factor_gt           0.0307
_refine_ls_restrained_S_all      1.063
_refine_ls_shift/su_max          0.001
_refine_ls_shift/su_mean         0.000
_refine_ls_structure_factor_coef Fsqd
_refine_ls_weighting_details     
'w=1/[\s^2^(Fo^2^)+(0.0478P)^2^+0.7416P] where P=(Fo^2^+2Fc^2^)/3'
_refine_ls_weighting_scheme      calc
_refine_ls_wR_factor_gt          0.0870
_refine_ls_wR_factor_ref         0.0890
_refine_special_details          ?
_olex2_refinement_description    
;
1. Fixed Uiso
 At 1.2 times of:
  All C(H) groups, All N(H) groups
 At 1.5 times of:
  All C(H,H,H) groups
2.a Aromatic/amide H refined with riding coordinates:
 C8(H8), C12(H12), C28(H28), C24(H24), C32(H32), C11(H11), C31(H31), C23(H23),
 C3(H3), C26(H26), C4(H4), C27(H27), C6(H6), C7(H7)
2.b Idealised Me refined as rotating group:
 C1(H1A,H1B,H1C), C21(H21A,H21B,H21C)
;
_atom_sites_solution_hydrogens   mixed
_atom_sites_solution_primary     dual
_atom_sites_solution_secondary   ?
loop_
_atom_site_label
_atom_site_type_symbol
_atom_site_fract_x
_atom_site_fract_y
_atom_site_fract_z
_atom_site_U_iso_or_equiv
_atom_site_adp_type
_atom_site_occupancy
_atom_site_site_symmetry_order
_atom_site_calc_flag
_atom_site_refinement_flags_posn
_atom_site_refinement_flags_adp
_atom_site_refinement_flags_occupancy
_atom_site_disorder_assembly
_atom_site_disorder_group
S1 S 0.43743(3) 0.24337(2) 0.04813(3) 0.02202(9) Uani 1 1 d . . . . .
S21 S 0.55708(3) 0.74150(2) 0.46494(3) 0.02196(9) Uani 1 1 d . . . . .
O21 O 0.64355(10) 0.39218(4) 0.29926(8) 0.0268(2) Uani 1 1 d . . . . .
O1 O 0.34479(10) -0.10308(4) 0.16654(9) 0.0298(2) Uani 1 1 d . . . . .
O2 O 0.58691(10) 0.28967(5) -0.11028(9) 0.0347(2) Uani 1 1 d . . . . .
O22 O 0.39467(10) 0.78964(5) 0.61122(9) 0.0342(2) Uani 1 1 d . . . . .
O3 O 0.56772(10) 0.38007(4) -0.07184(9) 0.0343(2) Uani 1 1 d . . . . .
O23 O 0.42182(10) 0.87954(4) 0.57488(10) 0.0362(2) Uani 1 1 d . . . . .
N2 N 0.31418(10) 0.16705(4) 0.19250(9) 0.0208(2) Uani 1 1 d . . . . .
N22 N 0.68837(10) 0.66356(4) 0.32416(9) 0.0209(2) Uani 1 1 d . . . . .
N1 N 0.25851(12) 0.12630(4) 0.24602(10) 0.0228(2) Uani 1 1 d . . . . .
H1 H 0.1990(16) 0.1342(6) 0.2863(14) 0.027 Uiso 1 1 d . U . . .
N21 N 0.73755(12) 0.62438(4) 0.26127(10) 0.0234(2) Uani 1 1 d . . . . .
H21 H 0.7813(16) 0.6344(6) 0.2077(14) 0.028 Uiso 1 1 d . U . . .
N3 N 0.54312(11) 0.32904(5) -0.05812(10) 0.0268(2) Uani 1 1 d . . . . .
N23 N 0.44469(11) 0.82846(5) 0.56220(10) 0.0274(2) Uani 1 1 d . . . . .
C8 C 0.28651(12) 0.21977(5) 0.21004(11) 0.0204(2) Uani 1 1 d . . . . .
H8 H 0.230157 0.229651 0.261863 0.024 Uiso 1 1 calc R U . . .
C12 C 0.33291(13) 0.32141(5) 0.15790(11) 0.0219(2) Uani 1 1 d . . . . .
H12 H 0.283865 0.339501 0.208079 0.026 Uiso 1 1 calc R U . . .
C28 C 0.71231(12) 0.71662(5) 0.30611(11) 0.0208(2) Uani 1 1 d . . . . .
H28 H 0.766791 0.726860 0.252988 0.025 Uiso 1 1 calc R U . . .
C5 C 0.28750(13) 0.06886(5) 0.22813(11) 0.0211(2) Uani 1 1 d . . . . .
C9 C 0.34383(12) 0.26280(5) 0.14857(11) 0.0198(2) Uani 1 1 d . . . . .
C25 C 0.70934(12) 0.56639(5) 0.27357(11) 0.0211(2) Uani 1 1 d . . . . .
C24 C 0.67520(13) 0.54563(5) 0.37562(11) 0.0227(3) Uani 1 1 d . . . . .
H24 H 0.667382 0.571250 0.437467 0.027 Uiso 1 1 calc R U . . .
C2 C 0.33382(14) -0.04562(5) 0.18668(11) 0.0235(3) Uani 1 1 d . . . . .
C32 C 0.66620(13) 0.81825(5) 0.35609(11) 0.0228(3) Uani 1 1 d . . . . .
H32 H 0.717530 0.835762 0.307048 0.027 Uiso 1 1 calc R U . . .
C22 C 0.66264(13) 0.45026(5) 0.29645(11) 0.0218(2) Uani 1 1 d . . . . .
C11 C 0.40207(13) 0.35112(5) 0.08525(11) 0.0233(3) Uani 1 1 d . . . . .
H11 H 0.406737 0.391478 0.080854 0.028 Uiso 1 1 calc R U . . .
C31 C 0.59350(13) 0.84885(5) 0.42447(12) 0.0244(3) Uani 1 1 d . . . . .
H31 H 0.588549 0.889246 0.426955 0.029 Uiso 1 1 calc R U . . .
C29 C 0.65539(12) 0.75971(5) 0.36750(11) 0.0196(2) Uani 1 1 d . . . . .
C10 C 0.46209(13) 0.31423(5) 0.02136(11) 0.0227(3) Uani 1 1 d . . . . .
C30 C 0.53047(13) 0.81268(5) 0.48729(11) 0.0229(3) Uani 1 1 d . . . . .
C23 C 0.65252(13) 0.48776(5) 0.38754(11) 0.0236(3) Uani 1 1 d . . . . .
H23 H 0.630175 0.473823 0.457644 0.028 Uiso 1 1 calc R U . . .
C3 C 0.42155(13) -0.00397(5) 0.16089(11) 0.0242(3) Uani 1 1 d . . . . .
H3 H 0.496817 -0.014479 0.128961 0.029 Uiso 1 1 calc R U . . .
C26 C 0.71776(13) 0.52865(5) 0.18201(11) 0.0239(3) Uani 1 1 d . . . . .
H26 H 0.740240 0.542517 0.111906 0.029 Uiso 1 1 calc R U . . .
C4 C 0.39832(13) 0.05311(5) 0.18216(11) 0.0237(3) Uani 1 1 d . . . . .
H4 H 0.458468 0.081538 0.165205 0.028 Uiso 1 1 calc R U . . .
C27 C 0.69343(13) 0.47104(5) 0.19300(11) 0.0244(3) Uani 1 1 d . . . . .
H27 H 0.697744 0.445601 0.129802 0.029 Uiso 1 1 calc R U . . .
C6 C 0.20145(13) 0.02701(5) 0.25556(12) 0.0251(3) Uani 1 1 d . . . . .
H6 H 0.126989 0.037392 0.288607 0.030 Uiso 1 1 calc R U . . .
C7 C 0.22469(14) -0.02977(5) 0.23456(12) 0.0271(3) Uani 1 1 d . . . . .
H7 H 0.165561 -0.058213 0.253016 0.033 Uiso 1 1 calc R U . . .
C1 C 0.44223(15) -0.12038(6) 0.10241(13) 0.0311(3) Uani 1 1 d . . . . .
H1A H 0.419443 -0.101547 0.023331 0.047 Uiso 1 1 calc R U . . .
H1B H 0.437093 -0.161802 0.091063 0.047 Uiso 1 1 calc R U . . .
H1C H 0.537152 -0.109703 0.148738 0.047 Uiso 1 1 calc R U . . .
C21 C 0.61963(16) 0.36836(6) 0.40620(13) 0.0326(3) Uani 1 1 d . . . . .
H21A H 0.610710 0.326873 0.397559 0.049 Uiso 1 1 calc R U . . .
H21B H 0.533207 0.384215 0.418552 0.049 Uiso 1 1 calc R U . . .
H21C H 0.698537 0.377632 0.475892 0.049 Uiso 1 1 calc R U . . .

loop_
_atom_site_aniso_label
_atom_site_aniso_U_11
_atom_site_aniso_U_22
_atom_site_aniso_U_33
_atom_site_aniso_U_23
_atom_site_aniso_U_13
_atom_site_aniso_U_12
S1 0.02269(16) 0.02188(16) 0.02388(16) -0.00221(11) 0.01042(12) 0.00157(10)
S21 0.02308(16) 0.02218(16) 0.02294(16) 0.00077(11) 0.01021(12) -0.00243(10)
O21 0.0372(5) 0.0176(4) 0.0271(5) 0.0003(3) 0.0113(4) -0.0027(4)
O1 0.0397(5) 0.0181(4) 0.0367(5) -0.0007(4) 0.0191(4) 0.0054(4)
O2 0.0293(5) 0.0513(6) 0.0275(5) -0.0041(4) 0.0145(4) -0.0011(4)
O22 0.0287(5) 0.0504(6) 0.0278(5) -0.0002(4) 0.0149(4) -0.0019(4)
O3 0.0295(5) 0.0391(6) 0.0354(5) 0.0125(4) 0.0107(4) -0.0042(4)
O23 0.0296(5) 0.0385(6) 0.0415(6) -0.0162(5) 0.0114(4) 0.0036(4)
N2 0.0214(5) 0.0192(5) 0.0221(5) -0.0006(4) 0.0064(4) -0.0013(4)
N22 0.0208(5) 0.0208(5) 0.0212(5) -0.0007(4) 0.0061(4) -0.0001(4)
N1 0.0268(5) 0.0174(5) 0.0278(5) -0.0019(4) 0.0138(4) -0.0003(4)
N21 0.0283(5) 0.0186(5) 0.0271(5) -0.0013(4) 0.0138(4) -0.0013(4)
N3 0.0205(5) 0.0380(6) 0.0220(5) 0.0040(5) 0.0063(4) -0.0017(4)
N23 0.0206(5) 0.0377(6) 0.0240(5) -0.0084(5) 0.0060(4) 0.0005(4)
C8 0.0209(6) 0.0204(6) 0.0204(6) -0.0020(4) 0.0065(4) 0.0000(4)
C12 0.0229(6) 0.0212(6) 0.0229(6) -0.0022(5) 0.0085(5) 0.0000(4)
C28 0.0206(5) 0.0211(6) 0.0206(6) 0.0000(4) 0.0058(4) -0.0007(4)
C5 0.0228(6) 0.0187(6) 0.0216(6) -0.0014(4) 0.0057(5) 0.0010(4)
C9 0.0184(6) 0.0221(6) 0.0192(6) -0.0016(4) 0.0057(5) 0.0001(4)
C25 0.0190(5) 0.0192(6) 0.0251(6) 0.0003(5) 0.0058(5) -0.0004(4)
C24 0.0248(6) 0.0218(6) 0.0222(6) -0.0022(5) 0.0075(5) -0.0007(5)
C2 0.0293(6) 0.0187(6) 0.0230(6) 0.0012(5) 0.0077(5) 0.0040(5)
C32 0.0238(6) 0.0216(6) 0.0240(6) 0.0015(5) 0.0081(5) -0.0004(5)
C22 0.0213(6) 0.0182(6) 0.0253(6) 0.0004(5) 0.0053(5) -0.0006(4)
C11 0.0230(6) 0.0208(6) 0.0260(6) 0.0011(5) 0.0063(5) -0.0010(5)
C31 0.0242(6) 0.0210(6) 0.0279(6) -0.0019(5) 0.0069(5) 0.0004(5)
C29 0.0182(6) 0.0231(6) 0.0177(5) 0.0005(4) 0.0052(4) -0.0008(4)
C10 0.0202(6) 0.0260(6) 0.0225(6) 0.0015(5) 0.0067(5) -0.0013(5)
C30 0.0208(6) 0.0265(6) 0.0218(6) -0.0039(5) 0.0065(5) -0.0001(5)
C23 0.0257(6) 0.0230(6) 0.0228(6) 0.0006(5) 0.0080(5) -0.0011(5)
C3 0.0243(6) 0.0246(6) 0.0249(6) -0.0006(5) 0.0088(5) 0.0037(5)
C26 0.0277(6) 0.0227(6) 0.0233(6) 0.0009(5) 0.0104(5) 0.0003(5)
C4 0.0229(6) 0.0228(6) 0.0264(6) -0.0005(5) 0.0085(5) -0.0011(5)
C27 0.0283(6) 0.0222(6) 0.0236(6) -0.0023(5) 0.0085(5) 0.0000(5)
C6 0.0274(6) 0.0217(6) 0.0301(7) 0.0008(5) 0.0144(5) 0.0015(5)
C7 0.0317(7) 0.0202(6) 0.0330(7) 0.0019(5) 0.0148(6) 0.0001(5)
C1 0.0364(7) 0.0262(7) 0.0329(7) -0.0010(5) 0.0129(6) 0.0110(5)
C21 0.0476(8) 0.0227(6) 0.0295(7) 0.0044(5) 0.0137(6) -0.0030(6)

_geom_special_details            
;
 All esds (except the esd in the dihedral angle between two l.s. planes)
 are estimated using the full covariance matrix.  The cell esds are taken
 into account individually in the estimation of esds in distances, angles
 and torsion angles; correlations between esds in cell parameters are only
 used when they are defined by crystal symmetry.  An approximate (isotropic)
 treatment of cell esds is used for estimating esds involving l.s. planes.
;
loop_
_geom_bond_atom_site_label_1
_geom_bond_atom_site_label_2
_geom_bond_distance
_geom_bond_site_symmetry_2
_geom_bond_publ_flag
S1 C9 1.7282(12) . ?
S1 C10 1.7204(13) . ?
S21 C29 1.7273(12) . ?
S21 C30 1.7212(13) . ?
O21 C22 1.3774(14) . ?
O21 C21 1.4276(16) . ?
O1 C2 1.3772(14) . ?
O1 C1 1.4253(15) . ?
O2 N3 1.2424(15) . ?
O22 N23 1.2434(15) . ?
O3 N3 1.2406(15) . ?
O23 N23 1.2357(15) . ?
N2 N1 1.3352(14) . ?
N2 C8 1.2947(15) . ?
N22 N21 1.3408(14) . ?
N22 C28 1.2948(15) . ?
N1 H1 0.864(16) . ?
N1 C5 1.4049(15) . ?
N21 H21 0.877(16) . ?
N21 C25 1.4042(15) . ?
N3 C10 1.4149(16) . ?
N23 C30 1.4148(16) . ?
C8 H8 0.9500 . ?
C8 C9 1.4355(17) . ?
C12 H12 0.9500 . ?
C12 C9 1.3860(17) . ?
C12 C11 1.4022(17) . ?
C28 H28 0.9500 . ?
C28 C29 1.4337(16) . ?
C5 C4 1.3935(17) . ?
C5 C6 1.3927(17) . ?
C25 C24 1.3942(17) . ?
C25 C26 1.3950(17) . ?
C24 H24 0.9500 . ?
C24 C23 1.3892(17) . ?
C2 C3 1.3934(17) . ?
C2 C7 1.3923(18) . ?
C32 H32 0.9500 . ?
C32 C31 1.4008(17) . ?
C32 C29 1.3867(17) . ?
C22 C23 1.3919(17) . ?
C22 C27 1.3937(17) . ?
C11 H11 0.9500 . ?
C11 C10 1.3716(18) . ?
C31 H31 0.9500 . ?
C31 C30 1.3706(18) . ?
C23 H23 0.9500 . ?
C3 H3 0.9500 . ?
C3 C4 1.3919(17) . ?
C26 H26 0.9500 . ?
C26 C27 1.3850(17) . ?
C4 H4 0.9500 . ?
C27 H27 0.9500 . ?
C6 H6 0.9500 . ?
C6 C7 1.3843(17) . ?
C7 H7 0.9500 . ?
C1 H1A 0.9800 . ?
C1 H1B 0.9800 . ?
C1 H1C 0.9800 . ?
C21 H21A 0.9800 . ?
C21 H21B 0.9800 . ?
C21 H21C 0.9800 . ?

loop_
_geom_angle_atom_site_label_1
_geom_angle_atom_site_label_2
_geom_angle_atom_site_label_3
_geom_angle
_geom_angle_site_symmetry_1
_geom_angle_site_symmetry_3
_geom_angle_publ_flag
C10 S1 C9 89.60(6) . . ?
C30 S21 C29 89.62(6) . . ?
C22 O21 C21 117.63(10) . . ?
C2 O1 C1 117.50(10) . . ?
C8 N2 N1 118.72(10) . . ?
C28 N22 N21 117.60(10) . . ?
N2 N1 H1 121.5(10) . . ?
N2 N1 C5 119.52(10) . . ?
C5 N1 H1 118.8(10) . . ?
N22 N21 H21 121.2(10) . . ?
N22 N21 C25 119.89(10) . . ?
C25 N21 H21 118.7(10) . . ?
O2 N3 C10 117.63(11) . . ?
O3 N3 O2 123.34(11) . . ?
O3 N3 C10 119.03(11) . . ?
O22 N23 C30 117.69(11) . . ?
O23 N23 O22 123.25(11) . . ?
O23 N23 C30 119.06(12) . . ?
N2 C8 H8 121.1 . . ?
N2 C8 C9 117.77(11) . . ?
C9 C8 H8 121.1 . . ?
C9 C12 H12 123.6 . . ?
C9 C12 C11 112.71(11) . . ?
C11 C12 H12 123.6 . . ?
N22 C28 H28 120.5 . . ?
N22 C28 C29 119.02(11) . . ?
C29 C28 H28 120.5 . . ?
C4 C5 N1 121.61(11) . . ?
C6 C5 N1 118.74(11) . . ?
C6 C5 C4 119.65(11) . . ?
C8 C9 S1 120.02(9) . . ?
C12 C9 S1 112.39(9) . . ?
C12 C9 C8 127.58(11) . . ?
C24 C25 N21 121.60(11) . . ?
C24 C25 C26 119.41(11) . . ?
C26 C25 N21 118.98(11) . . ?
C25 C24 H24 119.8 . . ?
C23 C24 C25 120.49(11) . . ?
C23 C24 H24 119.8 . . ?
O1 C2 C3 124.62(11) . . ?
O1 C2 C7 115.69(11) . . ?
C7 C2 C3 119.68(11) . . ?
C31 C32 H32 123.5 . . ?
C29 C32 H32 123.5 . . ?
C29 C32 C31 112.94(11) . . ?
O21 C22 C23 124.70(11) . . ?
O21 C22 C27 115.44(11) . . ?
C23 C22 C27 119.86(11) . . ?
C12 C11 H11 124.5 . . ?
C10 C11 C12 111.06(11) . . ?
C10 C11 H11 124.5 . . ?
C32 C31 H31 124.5 . . ?
C30 C31 C32 110.90(11) . . ?
C30 C31 H31 124.5 . . ?
C28 C29 S21 120.82(9) . . ?
C32 C29 S21 112.22(9) . . ?
C32 C29 C28 126.93(11) . . ?
N3 C10 S1 119.10(10) . . ?
C11 C10 S1 114.24(9) . . ?
C11 C10 N3 126.63(12) . . ?
N23 C30 S21 119.13(10) . . ?
C31 C30 S21 114.30(9) . . ?
C31 C30 N23 126.52(12) . . ?
C24 C23 C22 119.80(11) . . ?
C24 C23 H23 120.1 . . ?
C22 C23 H23 120.1 . . ?
C2 C3 H3 120.2 . . ?
C4 C3 C2 119.64(11) . . ?
C4 C3 H3 120.2 . . ?
C25 C26 H26 119.9 . . ?
C27 C26 C25 120.19(11) . . ?
C27 C26 H26 119.9 . . ?
C5 C4 H4 119.8 . . ?
C3 C4 C5 120.49(11) . . ?
C3 C4 H4 119.8 . . ?
C22 C27 H27 119.9 . . ?
C26 C27 C22 120.23(11) . . ?
C26 C27 H27 119.9 . . ?
C5 C6 H6 120.1 . . ?
C7 C6 C5 119.84(11) . . ?
C7 C6 H6 120.1 . . ?
C2 C7 H7 119.7 . . ?
C6 C7 C2 120.69(12) . . ?
C6 C7 H7 119.7 . . ?
O1 C1 H1A 109.5 . . ?
O1 C1 H1B 109.5 . . ?
O1 C1 H1C 109.5 . . ?
H1A C1 H1B 109.5 . . ?
H1A C1 H1C 109.5 . . ?
H1B C1 H1C 109.5 . . ?
O21 C21 H21A 109.5 . . ?
O21 C21 H21B 109.5 . . ?
O21 C21 H21C 109.5 . . ?
H21A C21 H21B 109.5 . . ?
H21A C21 H21C 109.5 . . ?
H21B C21 H21C 109.5 . . ?

loop_
_geom_torsion_atom_site_label_1
_geom_torsion_atom_site_label_2
_geom_torsion_atom_site_label_3
_geom_torsion_atom_site_label_4
_geom_torsion
_geom_torsion_site_symmetry_1
_geom_torsion_site_symmetry_2
_geom_torsion_site_symmetry_3
_geom_torsion_site_symmetry_4
_geom_torsion_publ_flag
O21 C22 C23 C24 179.39(11) . . . . ?
O21 C22 C27 C26 -178.53(11) . . . . ?
O1 C2 C3 C4 178.32(12) . . . . ?
O1 C2 C7 C6 -178.32(12) . . . . ?
O2 N3 C10 S1 3.75(15) . . . . ?
O2 N3 C10 C11 -178.58(12) . . . . ?
O22 N23 C30 S21 1.68(15) . . . . ?
O22 N23 C30 C31 179.13(12) . . . . ?
O3 N3 C10 S1 -175.79(9) . . . . ?
O3 N3 C10 C11 1.88(19) . . . . ?
O23 N23 C30 S21 -177.57(9) . . . . ?
O23 N23 C30 C31 -0.12(19) . . . . ?
N2 N1 C5 C4 16.32(18) . . . . ?
N2 N1 C5 C6 -162.69(11) . . . . ?
N2 C8 C9 S1 3.76(16) . . . . ?
N2 C8 C9 C12 -177.03(12) . . . . ?
N22 N21 C25 C24 -22.42(18) . . . . ?
N22 N21 C25 C26 158.50(11) . . . . ?
N22 C28 C29 S21 0.38(16) . . . . ?
N22 C28 C29 C32 -177.66(12) . . . . ?
N1 N2 C8 C9 -178.06(10) . . . . ?
N1 C5 C4 C3 -177.51(11) . . . . ?
N1 C5 C6 C7 177.64(12) . . . . ?
N21 N22 C28 C29 177.01(11) . . . . ?
N21 C25 C24 C23 -177.75(11) . . . . ?
N21 C25 C26 C27 178.60(11) . . . . ?
C8 N2 N1 C5 -179.93(11) . . . . ?
C12 C11 C10 S1 -0.38(14) . . . . ?
C12 C11 C10 N3 -178.15(12) . . . . ?
C28 N22 N21 C25 -177.28(11) . . . . ?
C5 C6 C7 C2 0.3(2) . . . . ?
C9 S1 C10 N3 177.83(10) . . . . ?
C9 S1 C10 C11 -0.12(10) . . . . ?
C9 C12 C11 C10 0.84(16) . . . . ?
C25 C24 C23 C22 -0.61(18) . . . . ?
C25 C26 C27 C22 -1.05(19) . . . . ?
C24 C25 C26 C27 -0.50(19) . . . . ?
C2 C3 C4 C5 -0.48(19) . . . . ?
C32 C31 C30 S21 -0.17(14) . . . . ?
C32 C31 C30 N23 -177.72(12) . . . . ?
C11 C12 C9 S1 -0.94(14) . . . . ?
C11 C12 C9 C8 179.80(12) . . . . ?
C31 C32 C29 S21 -0.90(14) . . . . ?
C31 C32 C29 C28 177.28(12) . . . . ?
C29 S21 C30 N23 177.47(10) . . . . ?
C29 S21 C30 C31 -0.28(10) . . . . ?
C29 C32 C31 C30 0.68(16) . . . . ?
C10 S1 C9 C8 179.93(10) . . . . ?
C10 S1 C9 C12 0.60(10) . . . . ?
C30 S21 C29 C28 -177.65(10) . . . . ?
C30 S21 C29 C32 0.66(10) . . . . ?
C23 C22 C27 C26 1.77(19) . . . . ?
C3 C2 C7 C6 0.7(2) . . . . ?
C26 C25 C24 C23 1.33(18) . . . . ?
C4 C5 C6 C7 -1.40(19) . . . . ?
C27 C22 C23 C24 -0.94(18) . . . . ?
C6 C5 C4 C3 1.50(19) . . . . ?
C7 C2 C3 C4 -0.63(19) . . . . ?
C1 O1 C2 C3 -7.47(18) . . . . ?
C1 O1 C2 C7 171.52(12) . . . . ?
C21 O21 C22 C23 -3.78(18) . . . . ?
C21 O21 C22 C27 176.54(12) . . . . ?

_shelx_res_file                  
;
TITL ps_dok68_a.res in P2(1)/n
    ps_dok68.res
    created by SHELXL-2018/3 at 14:18:00 on 07-Dec-2023
REM Old TITL ps_dok68_a.res in P2(1)/n
REM SHELXT solution in P2(1)/n: R1 0.100, Rweak 0.002, Alpha 0.027
REM <I/s> 0.603 for 144 systematic absences, Orientation as input
REM Formula found by SHELXT: C26 N22 O22 S21
CELL 1.54184 9.9238 23.4635 11.492 90 105.805 90
ZERR 8 0.0001 0.0003 0.0002 0 0.001 0
LATT 1
SYMM 0.5-X,0.5+Y,0.5-Z
SFAC C H N O S
UNIT 96 88 24 24 8

L.S. 10
PLAN  20
SIZE 0.07 0.12 0.16
TEMP -169
CONF
list 4
MORE -1
BOND $H
fmap 2 53
acta
REM <olex2.extras>
REM <HklSrc "%.\\ps_dok68.hkl">
REM </olex2.extras>

WGHT    0.047800    0.741600
FVAR       0.14446
S1    5    0.437426    0.243372    0.048133    11.00000    0.02269    0.02188 =
         0.02388   -0.00221    0.01042    0.00157
S21   5    0.557079    0.741496    0.464939    11.00000    0.02308    0.02218 =
         0.02294    0.00077    0.01021   -0.00243
O21   4    0.643555    0.392184    0.299262    11.00000    0.03720    0.01760 =
         0.02711    0.00026    0.01134   -0.00268
O1    4    0.344791   -0.103076    0.166543    11.00000    0.03973    0.01814 =
         0.03673   -0.00075    0.01914    0.00542
O2    4    0.586910    0.289666   -0.110277    11.00000    0.02926    0.05134 =
         0.02752   -0.00411    0.01446   -0.00110
O22   4    0.394674    0.789638    0.611225    11.00000    0.02869    0.05036 =
         0.02782   -0.00017    0.01486   -0.00193
O3    4    0.567724    0.380071   -0.071837    11.00000    0.02951    0.03911 =
         0.03537    0.01255    0.01073   -0.00420
O23   4    0.421823    0.879537    0.574879    11.00000    0.02959    0.03849 =
         0.04145   -0.01623    0.01141    0.00355
N2    3    0.314183    0.167052    0.192499    11.00000    0.02141    0.01918 =
         0.02214   -0.00058    0.00636   -0.00134
N22   3    0.688368    0.663561    0.324163    11.00000    0.02078    0.02082 =
         0.02122   -0.00065    0.00614   -0.00007
N1    3    0.258513    0.126302    0.246019    11.00000    0.02685    0.01740 =
         0.02779   -0.00189    0.01378   -0.00027
H1    2    0.198995    0.134199    0.286257    11.00000   -1.20000
N21   3    0.737551    0.624384    0.261269    11.00000    0.02834    0.01856 =
         0.02708   -0.00128    0.01385   -0.00128
H21   2    0.781305    0.634372    0.207659    11.00000   -1.20000
N3    3    0.543121    0.329042   -0.058123    11.00000    0.02054    0.03805 =
         0.02198    0.00400    0.00632   -0.00172
N23   3    0.444694    0.828460    0.562195    11.00000    0.02058    0.03771 =
         0.02398   -0.00835    0.00597    0.00046
C8    1    0.286510    0.219772    0.210044    11.00000    0.02094    0.02040 =
         0.02038   -0.00201    0.00650    0.00000
AFIX  43
H8    2    0.230157    0.229651    0.261863    11.00000   -1.20000
AFIX   0
C12   1    0.332907    0.321411    0.157895    11.00000    0.02291    0.02119 =
         0.02285   -0.00223    0.00854    0.00001
AFIX  43
H12   2    0.283865    0.339501    0.208079    11.00000   -1.20000
AFIX   0

C28   1    0.712313    0.716625    0.306115    11.00000    0.02063    0.02110 =
         0.02063    0.00002    0.00581   -0.00072
AFIX  43
H28   2    0.766791    0.726860    0.252988    11.00000   -1.20000
AFIX   0

C5    1    0.287495    0.068862    0.228126    11.00000    0.02284    0.01866 =
         0.02158   -0.00139    0.00574    0.00105
C9    1    0.343834    0.262796    0.148570    11.00000    0.01843    0.02205 =
         0.01923   -0.00157    0.00565    0.00013
C25   1    0.709343    0.566386    0.273575    11.00000    0.01896    0.01917 =
         0.02514    0.00026    0.00576   -0.00043
C24   1    0.675198    0.545630    0.375624    11.00000    0.02480    0.02177 =
         0.02219   -0.00221    0.00746   -0.00068
AFIX  43
H24   2    0.667382    0.571250    0.437467    11.00000   -1.20000
AFIX   0

C2    1    0.333819   -0.045619    0.186684    11.00000    0.02929    0.01866 =
         0.02297    0.00122    0.00774    0.00400
C32   1    0.666198    0.818245    0.356094    11.00000    0.02377    0.02164 =
         0.02401    0.00147    0.00806   -0.00041
AFIX  43
H32   2    0.717530    0.835762    0.307048    11.00000   -1.20000
AFIX   0
C22   1    0.662639    0.450260    0.296451    11.00000    0.02130    0.01819 =
         0.02531    0.00039    0.00531   -0.00060

C11   1    0.402069    0.351123    0.085245    11.00000    0.02297    0.02079 =
         0.02596    0.00111    0.00633   -0.00102
AFIX  43
H11   2    0.406737    0.391478    0.080854    11.00000   -1.20000
AFIX   0

C31   1    0.593498    0.848847    0.424466    11.00000    0.02416    0.02099 =
         0.02793   -0.00193    0.00693    0.00045
AFIX  43
H31   2    0.588549    0.889246    0.426955    11.00000   -1.20000
AFIX   0
C29   1    0.655393    0.759706    0.367498    11.00000    0.01816    0.02305 =
         0.01768    0.00047    0.00516   -0.00082

C10   1    0.462088    0.314231    0.021360    11.00000    0.02020    0.02600 =
         0.02250    0.00146    0.00670   -0.00129
C30   1    0.530466    0.812685    0.487288    11.00000    0.02080    0.02646 =
         0.02176   -0.00387    0.00653   -0.00009
C23   1    0.652521    0.487760    0.387538    11.00000    0.02571    0.02302 =
         0.02275    0.00061    0.00798   -0.00111
AFIX  43
H23   2    0.630175    0.473823    0.457644    11.00000   -1.20000
AFIX   0

C3    1    0.421555   -0.003972    0.160888    11.00000    0.02427    0.02460 =
         0.02486   -0.00063    0.00878    0.00373
AFIX  43
H3    2    0.496817   -0.014479    0.128961    11.00000   -1.20000
AFIX   0

C26   1    0.717757    0.528654    0.182008    11.00000    0.02775    0.02274 =
         0.02332    0.00088    0.01041    0.00031
AFIX  43
H26   2    0.740240    0.542517    0.111906    11.00000   -1.20000
AFIX   0

C4    1    0.398323    0.053108    0.182155    11.00000    0.02295    0.02284 =
         0.02635   -0.00046    0.00852   -0.00106
AFIX  43
H4    2    0.458468    0.081538    0.165205    11.00000   -1.20000
AFIX   0

C27   1    0.693429    0.471041    0.192997    11.00000    0.02833    0.02220 =
         0.02363   -0.00229    0.00853   -0.00002
AFIX  43
H27   2    0.697744    0.445601    0.129802    11.00000   -1.20000
AFIX   0

C6    1    0.201450    0.027006    0.255562    11.00000    0.02744    0.02166 =
         0.03013    0.00077    0.01438    0.00149
AFIX  43
H6    2    0.126989    0.037392    0.288607    11.00000   -1.20000
AFIX   0
C7    1    0.224691   -0.029768    0.234564    11.00000    0.03171    0.02016 =
         0.03298    0.00189    0.01479    0.00006
AFIX  43
H7    2    0.165561   -0.058213    0.253016    11.00000   -1.20000
AFIX   0
C1    1    0.442230   -0.120384    0.102410    11.00000    0.03638    0.02615 =
         0.03286   -0.00101    0.01287    0.01100
AFIX 137
H1A   2    0.419443   -0.101547    0.023331    11.00000   -1.50000
H1B   2    0.437093   -0.161802    0.091063    11.00000   -1.50000
H1C   2    0.537152   -0.109703    0.148738    11.00000   -1.50000
AFIX   0

C21   1    0.619627    0.368358    0.406199    11.00000    0.04757    0.02270 =
         0.02953    0.00443    0.01371   -0.00303
AFIX 137
H21A  2    0.610710    0.326873    0.397559    11.00000   -1.50000
H21B  2    0.533207    0.384215    0.418552    11.00000   -1.50000
H21C  2    0.698537    0.377632    0.475892    11.00000   -1.50000
AFIX   0
HKLF 4


REM  ps_dok68_a.res in P2(1)/n
REM wR2 = 0.0890, GooF = S = 1.063, Restrained GooF = 1.063 for all data
REM R1 = 0.0307 for 4808 Fo > 4sig(Fo) and 0.0340 for all 5353 data
REM 351 parameters refined using 0 restraints

END

WGHT      0.0478      0.7416

REM Highest difference peak  0.288,  deepest hole -0.276,  1-sigma level  0.043
Q1    1   0.5200  0.2400  0.1042  11.00000  0.05    0.29
Q2    1   0.5459  0.7802  0.4762  11.00000  0.05    0.27
Q3    1   0.4766  0.7385  0.4056  11.00000  0.05    0.26
Q4    1   0.6684  0.5584  0.3038  11.00000  0.05    0.25
Q5    1   0.3213  0.2399  0.1790  11.00000  0.05    0.24
Q6    1   0.5606  0.8353  0.4578  11.00000  0.05    0.24
Q7    1   0.3556  0.2396 -0.0181  11.00000  0.05    0.24
Q8    1   0.4449  0.3374  0.0510  11.00000  0.05    0.23
Q9    1   0.6833  0.7394  0.3337  11.00000  0.05    0.23
Q10   1   0.3679 -0.0259  0.1517  11.00000  0.05    0.23
Q11   1   0.3269  0.0610  0.2014  11.00000  0.05    0.23
Q12   1   0.6449  0.4667  0.3364  11.00000  0.05    0.22
Q13   1   0.4452  0.2814  0.0219  11.00000  0.05    0.22
Q14   1   0.2744  0.0990  0.2403  11.00000  0.05    0.22
Q15   1   0.6414  0.7383  0.5279  11.00000  0.05    0.22
Q16   1   0.3243  0.2948  0.1369  11.00000  0.05    0.22
Q17   1   0.3622  0.3359  0.1186  11.00000  0.05    0.22
Q18   1   0.6255  0.7530  0.4112  11.00000  0.05    0.21
Q19   1   0.3734  0.2553  0.1048  11.00000  0.05    0.20
Q20   1   0.6322  0.7863  0.3432  11.00000  0.05    0.20
;
_shelx_res_checksum              70297
_olex2_submission_special_instructions 'No special instructions were received'
_oxdiff_exptl_absorpt_empirical_details 
;
Empirical correction (ABSPACK) includes:
- Absorption correction using spherical harmonics
- Frame scaling
;
_oxdiff_exptl_absorpt_empirical_full_max 1.321
_oxdiff_exptl_absorpt_empirical_full_min 0.759
####################################################################### 
# 
# This file contains crystal structure data downloaded from the 
# Cambridge Structural Database (CSD) hosted by the Cambridge 
# Crystallographic Data Centre (CCDC).
# 
# Full information about CCDC data access policies and citation 
# guidelines are available at http://www.ccdc.cam.ac.uk/access/V1 
# 
# Audit and citation data items may have been added by the CCDC. 
# Please retain this information to preserve the provenance of 
# this file and to allow appropriate attribution of the data. 
# 
#######################################################################

data_ps_dok57a
_database_code_depnum_ccdc_archive 'CCDC 2350546'
loop_
_audit_author_name
_audit_author_address
'Paulina Sobczak'
;Lodz University of Technology
Poland
;
_audit_update_record             
;
2024-04-23 deposited with the CCDC.	2025-01-10 downloaded from the CCDC.
;
_audit_creation_date             2023-12-19
_audit_creation_method           
;
Olex2 1.5-ac5-024
(compiled 2022.04.12 svn.rca3783a0 for Rigaku Oxford Diffraction, GUI svn.r6498)
;
_shelx_SHELXL_version_number     2018/3
_chemical_name_common            ?
_chemical_name_systematic        ?
_chemical_formula_moiety         'C16 H19 N3 O'
_chemical_formula_sum            'C16 H19 N3 O'
_chemical_formula_weight         269.34
_chemical_absolute_configuration ?
_chemical_melting_point          ?
_chemical_oxdiff_formula         'C16 H19 N3 O'
loop_
_atom_type_symbol
_atom_type_description
_atom_type_scat_dispersion_real
_atom_type_scat_dispersion_imag
_atom_type_scat_source
C C 0.0181 0.0091 'International Tables Vol C Tables 4.2.6.8 and 6.1.1.4'
H H 0.0000 0.0000 'International Tables Vol C Tables 4.2.6.8 and 6.1.1.4'
N N 0.0311 0.0180 'International Tables Vol C Tables 4.2.6.8 and 6.1.1.4'
O O 0.0492 0.0322 'International Tables Vol C Tables 4.2.6.8 and 6.1.1.4'

_shelx_space_group_comment       
;
The symmetry employed for this shelxl refinement is uniquely defined
by the following loop, which should always be used as a source of
symmetry information in preference to the above space-group names.
They are only intended as comments.
;
_space_group_crystal_system      monoclinic
_space_group_IT_number           4
_space_group_name_H-M_alt        'P 1 21 1'
_space_group_name_Hall           'P 2yb'
loop_
_space_group_symop_operation_xyz
'x, y, z'
'-x, y+1/2, -z'

_cell_length_a                   11.95080(10)
_cell_length_b                   7.29470(10)
_cell_length_c                   16.1641(2)
_cell_angle_alpha                90
_cell_angle_beta                 97.8960(10)
_cell_angle_gamma                90
_cell_volume                     1395.79(3)
_cell_formula_units_Z            4
_cell_measurement_reflns_used    16751
_cell_measurement_temperature    100.01(13)
_cell_measurement_theta_max      79.1190
_cell_measurement_theta_min      2.7560
_shelx_estimated_absorpt_T_max   0.988
_shelx_estimated_absorpt_T_min   0.854
_exptl_absorpt_coefficient_mu    0.652
_exptl_absorpt_correction_T_max  0.989
_exptl_absorpt_correction_T_min  0.917
_exptl_absorpt_correction_type   analytical
_exptl_absorpt_process_details   
;
CrysAlisPro 1.171.42.96a (Rigaku Oxford Diffraction, 2023)
Analytical numeric absorption correction using a multifaceted crystal
model based on expressions derived by R.C. Clark & J.S. Reid.
(Clark, R. C. & Reid, J. S. (1995). Acta Cryst. A51, 887-897)
Empirical absorption correction using spherical harmonics,
implemented in SCALE3 ABSPACK scaling algorithm.
;
_exptl_absorpt_special_details   ?
_exptl_crystal_colour            'light yellow'
_exptl_crystal_colour_modifier   light
_exptl_crystal_colour_primary    yellow
_exptl_crystal_density_diffrn    1.282
_exptl_crystal_density_meas      ?
_exptl_crystal_density_method    ?
_exptl_crystal_description       plate
_exptl_crystal_F_000             576
loop_
_exptl_crystal_face_index_h
_exptl_crystal_face_index_k
_exptl_crystal_face_index_l
_exptl_crystal_face_perp_dist
7 0 -7 0.0138
-7 0 7 0.0038
-4 0 -8 0.0203
4 0 8 0.0123
-1 5 1 0.1094
1 -5 -1 0.1314
-4 3 -5 0.0764

_exptl_crystal_size_max          0.251
_exptl_crystal_size_mid          0.033
_exptl_crystal_size_min          0.018
loop_
_exptl_oxdiff_crystal_face_indexfrac_h
_exptl_oxdiff_crystal_face_indexfrac_k
_exptl_oxdiff_crystal_face_indexfrac_l
_exptl_oxdiff_crystal_face_x
_exptl_oxdiff_crystal_face_y
_exptl_oxdiff_crystal_face_z
6.6314 -0.0635 -6.6159 0.8706 -0.4138 -0.2662
-6.6314 0.0635 6.6159 -0.8706 0.4138 0.2662
-3.6654 0.0125 -8.4803 0.4216 0.8853 -0.1963
3.6654 -0.0125 8.4803 -0.4216 -0.8853 0.1963
-1.3512 4.6300 1.4698 0.1125 0.1435 0.9832
1.3512 -4.6300 -1.4698 -0.1125 -0.1435 -0.9832
-4.0000 3.0000 -5.0000 0.3365 0.7784 0.5033

_exptl_transmission_factor_max   ?
_exptl_transmission_factor_min   ?
_diffrn_reflns_av_R_equivalents  0.0377
_diffrn_reflns_av_unetI/netI     0.0298
_diffrn_reflns_Laue_measured_fraction_full 1.000
_diffrn_reflns_Laue_measured_fraction_max 0.977
_diffrn_reflns_limit_h_max       15
_diffrn_reflns_limit_h_min       -15
_diffrn_reflns_limit_k_max       9
_diffrn_reflns_limit_k_min       -7
_diffrn_reflns_limit_l_max       20
_diffrn_reflns_limit_l_min       -20
_diffrn_reflns_number            27539
_diffrn_reflns_point_group_measured_fraction_full 0.868
_diffrn_reflns_point_group_measured_fraction_max 0.805
_diffrn_reflns_theta_full        67.684
_diffrn_reflns_theta_max         79.440
_diffrn_reflns_theta_min         2.760
_diffrn_ambient_environment      N~2~
_diffrn_ambient_temperature      100.01(13)
_diffrn_detector                 'Hybrid Pixel Array Detector'
_diffrn_detector_area_resol_mean 5.8140
_diffrn_detector_type            'Pilatus 300K'
_diffrn_measured_fraction_theta_full 1.000
_diffrn_measured_fraction_theta_max 0.977
_diffrn_measurement_details      
;
List of Runs (angles in degrees, time in seconds):

  # Type    Start    End  Width  t~exp~   \w     \q     \k     \f   Frames
#--------------------------------------------------------------------------
  1  \w   -121.00 -75.00   0.50    4.00    --  -49.12   0.00-180.00   92
  2  \w   -121.00 -75.00   0.50    4.00    --  -49.12   0.00 120.00   92
  3  \w    -41.00  26.00   0.50    4.00    --  -49.12  38.00  90.00  134
  4  \w    -19.00  27.00   0.50    4.00    --  -49.12  19.00 -30.00   92
  5  \w   -121.00 -75.00   0.50    4.00    --  -49.12   0.00-120.00   92
  6  \w   -121.00 -75.00   0.50    4.00    --  -49.12   0.00 150.00   92
  7  \w     62.00 120.00   0.50    4.00    --   49.12 178.00-150.00  116
  8  \w    -27.00  19.00   0.50    4.00    --   49.12 -19.00-120.00   92
  9  \w     60.00 122.00   0.50    4.00    --   49.12-178.00  30.00  124
 10  \w    -41.00 -13.00   0.50   20.00    --  -88.50  38.00 120.00   56
 11  \w   -112.00 -22.00   0.50   20.00    --  -88.50  77.00   0.00  180
 12  \w   -164.00 -75.00   0.50   20.00    --  -88.50 -19.00 120.00  178
 13  \w    -41.00 -13.00   0.50   20.00    --  -88.50  38.00 -60.00   56
 14  \w   -112.00 -22.00   0.50   20.00    --  -88.50  77.00  90.00  180
 15  \w    -41.00 -13.00   0.50   20.00    --  -88.50  38.00   0.00   56
 16  \w   -157.00 -69.00   0.50   20.00    --  -88.50 -67.00 -63.57  176
 17  \w   -160.00 -75.00   0.50   20.00    --  -88.50   0.00-180.00  170
 18  \w    -66.00 -17.00   0.50   20.00    --  -88.50  57.00  90.00   98
 19  \w   -112.00 -22.00   0.50   20.00    --  -88.50  77.00 -90.00  180
 20  \w   -157.00 -69.00   0.50   20.00    --  -88.50 -67.00 -63.57  176
 21  \w     38.00  66.00   0.50   20.00    --  110.00 -57.00-180.00   56
 22  \w     38.00  66.00   0.50   20.00    --  110.00 -57.00 120.00   56
 23  \w    105.00 178.00   0.50   20.00    --  110.00   0.00-180.00  146
 24  \w     41.00 113.00   0.50   20.00    --  110.00-125.00-180.00  144
 25  \w     41.00 113.00   0.50   20.00    --  110.00-125.00-180.00  144
 26  \w     38.00  66.00   0.50   20.00    --  110.00 -57.00 -60.00   56
 27  \w     38.00  66.00   0.50   20.00    --  110.00 -57.00   0.00   56
 28  \w     38.00  66.00   0.50   20.00    --  110.00 -57.00 -90.00   56
 29  \w     41.00 113.00   0.50   20.00    --  110.00-125.00 -30.00  144
 30  \w     41.00  77.00   0.50   20.00    --  110.00 -99.00 -90.00   72
 31  \w     38.00  66.00   0.50   20.00    --  110.00 -57.00 150.00   56
 32  \w     41.00 113.00   0.50   20.00    --  110.00-125.00 150.00  144
 33  \w     41.00 113.00   0.50   20.00    --  110.00-125.00  60.00  144
 34  \w     41.00 113.00   0.50   20.00    --  110.00-125.00  60.00  144
 35  \w     38.00  66.00   0.50   20.00    --  110.00 -57.00-120.00   56
 36  \w     97.00 178.00   0.50   20.00    --  110.00  19.00-120.00  162
 37  \w     41.00 106.00   0.50   20.00    --  110.00 -99.00-180.00  130
 38  \w     38.00  66.00   0.50   20.00    --  110.00 -57.00-150.00   56
 39  \w     86.00 176.00   0.50   20.00    --  110.00  77.00-180.00  180
 40  \w     86.00 176.00   0.50   20.00    --  110.00  77.00-180.00  180
 41  \w   -121.00 -75.00   0.50    4.00    --  -49.12   0.00 -60.00   92
 42  \w   -114.00 -41.00   0.50    4.00    --  -49.12 -77.00  60.00  146
 43  \w     26.00 114.00   0.50    4.00    --   49.12  77.00   0.00  176
;
_diffrn_measurement_device       'four-circle diffractometer'
_diffrn_measurement_device_type  'XtaLAB Synergy, Dualflex, Pilatus 300K'
_diffrn_measurement_method       '\w scans'
_diffrn_orient_matrix_type       
'CrysAlisPro convention (1999,Acta A55,543-557)'
_diffrn_orient_matrix_UB_11      0.0575727000
_diffrn_orient_matrix_UB_12      0.0647449000
_diffrn_orient_matrix_UB_13      -0.0745037000
_diffrn_orient_matrix_UB_21      -0.1162595000
_diffrn_orient_matrix_UB_22      0.0142460000
_diffrn_orient_matrix_UB_23      -0.0541228000
_diffrn_orient_matrix_UB_31      -0.0103689000
_diffrn_orient_matrix_UB_32      0.2004747000
_diffrn_orient_matrix_UB_33      0.0279187000
_diffrn_radiation_monochromator  mirror
_diffrn_radiation_probe          x-ray
_diffrn_radiation_type           'Cu K\a'
_diffrn_radiation_wavelength     1.54184
_diffrn_source                   'micro-focus sealed X-ray tube'
_diffrn_source_type              'PhotonJet (Cu) X-ray Source'
_reflns_Friedel_coverage         0.524
_reflns_Friedel_fraction_full    0.710
_reflns_Friedel_fraction_max     0.602
_reflns_number_gt                4628
_reflns_number_total             4881
_reflns_special_details          
;
 Reflections were merged by SHELXL according to the crystal
 class for the calculation of statistics and refinement.
 
 _reflns_Friedel_fraction is defined as the number of unique
 Friedel pairs measured divided by the number that would be
 possible theoretically, ignoring centric projections and
 systematic absences.
;
_reflns_threshold_expression     'I > 2\s(I)'
_computing_cell_refinement       'CrysAlisPro 1.171.42.96a (Rigaku OD, 2023)'
_computing_data_collection       'CrysAlisPro 1.171.42.96a (Rigaku OD, 2023)'
_computing_data_reduction        'CrysAlisPro 1.171.42.96a (Rigaku OD, 2023)'
_computing_molecular_graphics    'Olex2 1.5-ac5-024 (Dolomanov et al., 2009)'
_computing_publication_material  'Olex2 1.5-ac5-024 (Dolomanov et al., 2009)'
_computing_structure_refinement  'SHELXL 2018/3 (Sheldrick, 2015)'
_computing_structure_solution    'SHELXT 2018/2 (Sheldrick, 2018)'
_refine_diff_density_max         0.248
_refine_diff_density_min         -0.217
_refine_diff_density_rms         0.043
_refine_ls_abs_structure_details 
;
 Flack x determined using 1500 quotients [(I+)-(I-)]/[(I+)+(I-)]
 (Parsons, Flack and Wagner, Acta Cryst. B69 (2013) 249-259).
;
_refine_ls_abs_structure_Flack   -0.05(14)
_refine_ls_extinction_coef       .
_refine_ls_extinction_method     none
_refine_ls_goodness_of_fit_ref   1.067
_refine_ls_hydrogen_treatment    mixed
_refine_ls_matrix_type           full
_refine_ls_number_parameters     373
_refine_ls_number_reflns         4881
_refine_ls_number_restraints     1
_refine_ls_R_factor_all          0.0377
_refine_ls_R_factor_gt           0.0351
_refine_ls_restrained_S_all      1.067
_refine_ls_shift/su_max          0.000
_refine_ls_shift/su_mean         0.000
_refine_ls_structure_factor_coef Fsqd
_refine_ls_weighting_details     
'w=1/[\s^2^(Fo^2^)+(0.0561P)^2^+0.3238P] where P=(Fo^2^+2Fc^2^)/3'
_refine_ls_weighting_scheme      calc
_refine_ls_wR_factor_gt          0.0937
_refine_ls_wR_factor_ref         0.0990
_refine_special_details          ?
_olex2_refinement_description    
;
1. Fixed Uiso
 At 1.2 times of:
  All C(H) groups, All N(H) groups
 At 1.5 times of:
  All C(H,H,H) groups
2.a Aromatic/amide H refined with riding coordinates:
 C7(H7), C11(H11), C8(H8), C24(H24), C3(H3), C10(H10), C13(H13), C14(H14),
 C26(H26), C30(H30), C31(H31), C4(H4), C34(H34), C6(H6), C23(H23), C28(H28),
 C27(H27), C33(H33)
2.b Idealised Me refined as rotating group:
 C15(H15a,H15b,H15c), C16(H16a,H16b,H16c), C1(H1a,H1b,H1c), C36(H36a,H36b,
 H36c), C35(H35a,H35b,H35c), C21(H21a,H21b,H21c)
;
_atom_sites_solution_hydrogens   mixed
_atom_sites_solution_primary     dual
_atom_sites_solution_secondary   ?
loop_
_atom_site_label
_atom_site_type_symbol
_atom_site_fract_x
_atom_site_fract_y
_atom_site_fract_z
_atom_site_U_iso_or_equiv
_atom_site_adp_type
_atom_site_occupancy
_atom_site_site_symmetry_order
_atom_site_calc_flag
_atom_site_refinement_flags_posn
_atom_site_refinement_flags_adp
_atom_site_refinement_flags_occupancy
_atom_site_disorder_assembly
_atom_site_disorder_group
O1 O 0.75809(12) 0.4883(2) 0.25700(9) 0.0236(4) Uani 1 1 d . . . . .
O21 O -0.00439(12) 0.4834(3) 0.67223(9) 0.0264(4) Uani 1 1 d . . . . .
N2 N 0.55336(14) 0.5189(3) 0.60282(10) 0.0184(4) Uani 1 1 d . . . . .
N22 N 0.20680(15) 0.5264(3) 0.33188(11) 0.0214(4) Uani 1 1 d . . . . .
N1 N 0.50609(15) 0.5502(3) 0.52156(10) 0.0208(4) Uani 1 1 d . . . . .
H1 H 0.447(2) 0.627(4) 0.5139(16) 0.025 Uiso 1 1 d . U . . .
N3 N 0.61831(14) 0.4662(3) 1.00708(10) 0.0191(4) Uani 1 1 d . . . . .
N23 N 0.09664(15) 0.4927(3) -0.07288(11) 0.0235(4) Uani 1 1 d . . . . .
N21 N 0.25846(15) 0.4959(3) 0.41231(11) 0.0237(4) Uani 1 1 d . . . . .
H21 H 0.308(2) 0.400(4) 0.4212(17) 0.028 Uiso 1 1 d . U . . .
C7 C 0.59624(17) 0.5814(3) 0.31318(12) 0.0194(4) Uani 1 1 d . . . . .
H7 H 0.568634 0.630832 0.259906 0.023 Uiso 1 1 calc R U . . .
C11 C 0.65129(16) 0.4089(3) 0.86394(13) 0.0178(4) Uani 1 1 d . . . . .
H11 H 0.715483 0.336167 0.883379 0.021 Uiso 1 1 calc R U . . .
C9 C 0.52739(16) 0.5407(3) 0.74757(12) 0.0164(4) Uani 1 1 d . . . . .
C12 C 0.58777(16) 0.4887(3) 0.92248(12) 0.0161(4) Uani 1 1 d . . . . .
C29 C 0.21414(17) 0.4780(3) 0.18553(13) 0.0195(4) Uani 1 1 d . . . . .
C8 C 0.49404(16) 0.5752(3) 0.65848(13) 0.0176(4) Uani 1 1 d . . . . .
H8 H 0.426411 0.641363 0.641133 0.021 Uiso 1 1 calc R U . . .
C24 C 0.08443(17) 0.5853(3) 0.46618(13) 0.0206(5) Uani 1 1 d . . . . .
H24 H 0.058430 0.646415 0.415266 0.025 Uiso 1 1 calc R U . . .
C3 C 0.73986(16) 0.4167(3) 0.40270(13) 0.0180(4) Uani 1 1 d . . . . .
H3 H 0.810098 0.353774 0.410916 0.022 Uiso 1 1 calc R U . . .
C10 C 0.62162(16) 0.4349(3) 0.77935(13) 0.0179(4) Uani 1 1 d . . . . .
H10 H 0.665979 0.379804 0.741645 0.021 Uiso 1 1 calc R U . . .
C13 C 0.49138(16) 0.5901(3) 0.89050(12) 0.0176(4) Uani 1 1 d . . . . .
H13 H 0.445400 0.642473 0.927802 0.021 Uiso 1 1 calc R U . . .
C25 C 0.18851(17) 0.4975(3) 0.47597(13) 0.0191(4) Uani 1 1 d . . . . .
C32 C 0.13494(17) 0.4889(3) 0.01137(12) 0.0191(4) Uani 1 1 d . . . . .
C14 C 0.46265(16) 0.6146(3) 0.80509(12) 0.0175(4) Uani 1 1 d . . . . .
H14 H 0.397032 0.683537 0.785162 0.021 Uiso 1 1 calc R U . . .
C26 C 0.22666(17) 0.4111(3) 0.55161(13) 0.0203(4) Uani 1 1 d . . . . .
H26 H 0.298158 0.351955 0.559028 0.024 Uiso 1 1 calc R U . . .
C30 C 0.11796(17) 0.5796(3) 0.15431(13) 0.0196(4) Uani 1 1 d . . . . .
H30 H 0.078601 0.645293 0.192064 0.023 Uiso 1 1 calc R U . . .
C31 C 0.07909(17) 0.5861(3) 0.06956(13) 0.0201(4) Uani 1 1 d . . . . .
H31 H 0.014017 0.656929 0.050203 0.024 Uiso 1 1 calc R U . . .
C4 C 0.67551(17) 0.4336(3) 0.46857(12) 0.0174(4) Uani 1 1 d . . . . .
H4 H 0.702237 0.380948 0.521338 0.021 Uiso 1 1 calc R U . . .
C5 C 0.57259(16) 0.5270(3) 0.45747(12) 0.0170(4) Uani 1 1 d . . . . .
C34 C 0.27015(17) 0.3849(3) 0.12774(13) 0.0206(4) Uani 1 1 d . . . . .
H34 H 0.336100 0.316331 0.147272 0.025 Uiso 1 1 calc R U . . .
C6 C 0.53290(17) 0.5979(3) 0.37816(13) 0.0183(4) Uani 1 1 d . . . . .
H6 H 0.461706 0.657844 0.369039 0.022 Uiso 1 1 calc R U . . .
C2 C 0.70041(17) 0.4925(3) 0.32540(12) 0.0178(4) Uani 1 1 d . . . . .
C23 C 0.01788(18) 0.5842(4) 0.53042(13) 0.0225(5) Uani 1 1 d . . . . .
H23 H -0.053582 0.643499 0.523033 0.027 Uiso 1 1 calc R U . . .
C15 C 0.72713(17) 0.3859(4) 1.03869(13) 0.0233(5) Uani 1 1 d . . . . .
H15A H 0.730987 0.260875 1.017093 0.035 Uiso 1 1 calc R U . . .
H15B H 0.736159 0.382754 1.099853 0.035 Uiso 1 1 calc R U . . .
H15C H 0.787610 0.460017 1.020423 0.035 Uiso 1 1 calc R U . . .
C28 C 0.25782(17) 0.4596(3) 0.27353(13) 0.0212(4) Uani 1 1 d . . . . .
H28 H 0.326851 0.395637 0.288635 0.025 Uiso 1 1 calc R U . . .
C27 C 0.16111(17) 0.4108(3) 0.61602(13) 0.0211(5) Uani 1 1 d . . . . .
H27 H 0.187872 0.352226 0.667425 0.025 Uiso 1 1 calc R U . . .
C33 C 0.23228(17) 0.3896(3) 0.04274(13) 0.0210(4) Uani 1 1 d . . . . .
H33 H 0.272660 0.324935 0.005270 0.025 Uiso 1 1 calc R U . . .
C16 C 0.55948(18) 0.5679(4) 1.06533(13) 0.0228(5) Uani 1 1 d . . . . .
H16A H 0.566617 0.699612 1.055366 0.034 Uiso 1 1 calc R U . . .
H16B H 0.592735 0.538956 1.122668 0.034 Uiso 1 1 calc R U . . .
H16C H 0.479426 0.533638 1.057210 0.034 Uiso 1 1 calc R U . . .
C22 C 0.05590(17) 0.4966(4) 0.60531(13) 0.0203(5) Uani 1 1 d . . . . .
C1 C 0.86774(18) 0.4078(4) 0.26889(14) 0.0300(6) Uani 1 1 d . . . . .
H1A H 0.902236 0.420390 0.217572 0.045 Uiso 1 1 calc R U . . .
H1B H 0.861554 0.277610 0.282451 0.045 Uiso 1 1 calc R U . . .
H1C H 0.914869 0.470152 0.314835 0.045 Uiso 1 1 calc R U . . .
C36 C 0.1588(2) 0.3961(4) -0.13119(14) 0.0291(5) Uani 1 1 d . . . . .
H36A H 0.236521 0.442253 -0.125515 0.044 Uiso 1 1 calc R U . . .
H36B H 0.121971 0.416495 -0.188430 0.044 Uiso 1 1 calc R U . . .
H36C H 0.159794 0.264518 -0.118779 0.044 Uiso 1 1 calc R U . . .
C35 C -0.0036(2) 0.5936(4) -0.10472(14) 0.0301(5) Uani 1 1 d . . . . .
H35A H -0.068776 0.541201 -0.082387 0.045 Uiso 1 1 calc R U . . .
H35B H -0.015832 0.586067 -0.165829 0.045 Uiso 1 1 calc R U . . .
H35C H 0.005573 0.722224 -0.087624 0.045 Uiso 1 1 calc R U . . .
C21 C -0.11331(19) 0.5653(5) 0.66253(15) 0.0399(7) Uani 1 1 d . . . . .
H21A H -0.159527 0.513541 0.613277 0.060 Uiso 1 1 calc R U . . .
H21B H -0.106028 0.697926 0.655358 0.060 Uiso 1 1 calc R U . . .
H21C H -0.149473 0.540770 0.712262 0.060 Uiso 1 1 calc R U . . .

loop_
_atom_site_aniso_label
_atom_site_aniso_U_11
_atom_site_aniso_U_22
_atom_site_aniso_U_33
_atom_site_aniso_U_23
_atom_site_aniso_U_13
_atom_site_aniso_U_12
O1 0.0221(7) 0.0326(10) 0.0165(7) 0.0031(7) 0.0037(5) 0.0047(7)
O21 0.0208(7) 0.0356(10) 0.0235(7) -0.0025(8) 0.0053(6) 0.0007(7)
N2 0.0203(8) 0.0191(10) 0.0153(8) -0.0002(7) 0.0002(6) 0.0001(7)
N22 0.0212(8) 0.0244(11) 0.0181(8) 0.0001(8) 0.0014(6) -0.0008(8)
N1 0.0199(8) 0.0274(11) 0.0146(8) 0.0009(8) 0.0008(6) 0.0060(8)
N3 0.0215(8) 0.0206(10) 0.0158(8) 0.0004(7) 0.0048(6) 0.0051(8)
N23 0.0237(9) 0.0284(11) 0.0183(8) -0.0006(8) 0.0029(7) 0.0050(8)
N21 0.0205(8) 0.0291(12) 0.0211(9) 0.0003(8) 0.0018(7) 0.0037(8)
C7 0.0235(10) 0.0176(11) 0.0158(9) 0.0007(8) -0.0013(7) 0.0001(9)
C11 0.0167(9) 0.0151(10) 0.0215(10) -0.0001(8) 0.0023(7) 0.0020(8)
C9 0.0173(9) 0.0150(10) 0.0169(9) -0.0012(8) 0.0025(7) -0.0025(8)
C12 0.0189(9) 0.0132(10) 0.0170(9) -0.0005(8) 0.0048(7) -0.0025(8)
C29 0.0208(9) 0.0162(11) 0.0225(10) -0.0001(9) 0.0068(8) -0.0027(9)
C8 0.0176(9) 0.0167(11) 0.0180(9) 0.0001(8) 0.0004(7) 0.0002(8)
C24 0.0210(10) 0.0207(12) 0.0189(9) -0.0020(9) -0.0022(8) 0.0021(9)
C3 0.0175(9) 0.0160(11) 0.0197(9) -0.0008(9) -0.0003(7) 0.0008(8)
C10 0.0174(9) 0.0166(11) 0.0203(9) -0.0041(8) 0.0046(7) -0.0003(8)
C13 0.0164(9) 0.0174(11) 0.0201(9) -0.0012(9) 0.0064(7) 0.0005(8)
C25 0.0195(9) 0.0178(11) 0.0197(9) -0.0044(9) 0.0015(7) -0.0008(9)
C32 0.0194(9) 0.0184(11) 0.0199(10) 0.0015(9) 0.0039(8) -0.0034(8)
C14 0.0143(9) 0.0173(11) 0.0213(10) 0.0005(9) 0.0034(7) 0.0013(8)
C26 0.0175(9) 0.0180(11) 0.0242(10) -0.0023(9) -0.0008(8) 0.0038(8)
C30 0.0190(9) 0.0184(11) 0.0225(10) -0.0005(9) 0.0071(8) -0.0006(9)
C31 0.0174(9) 0.0185(12) 0.0251(10) 0.0012(9) 0.0048(8) 0.0011(9)
C4 0.0195(9) 0.0168(11) 0.0149(9) 0.0003(8) -0.0011(7) 0.0005(8)
C5 0.0196(9) 0.0153(10) 0.0164(9) -0.0024(8) 0.0029(7) -0.0026(8)
C34 0.0178(9) 0.0182(12) 0.0256(10) 0.0013(9) 0.0031(8) 0.0013(9)
C6 0.0184(9) 0.0164(11) 0.0192(9) 0.0002(9) -0.0008(7) 0.0013(8)
C2 0.0198(9) 0.0165(11) 0.0172(9) -0.0028(8) 0.0029(7) -0.0016(9)
C23 0.0175(9) 0.0251(13) 0.0237(10) -0.0061(10) -0.0012(8) 0.0040(9)
C15 0.0228(10) 0.0274(13) 0.0198(10) 0.0018(9) 0.0031(8) 0.0032(9)
C28 0.0191(9) 0.0190(12) 0.0259(10) -0.0011(9) 0.0048(8) 0.0004(9)
C27 0.0238(10) 0.0196(12) 0.0191(9) -0.0001(9) 0.0005(8) 0.0022(9)
C33 0.0211(10) 0.0204(12) 0.0227(10) -0.0013(9) 0.0075(8) 0.0006(9)
C16 0.0278(11) 0.0251(13) 0.0165(9) -0.0002(9) 0.0067(8) 0.0042(10)
C22 0.0208(9) 0.0213(12) 0.0186(9) -0.0049(9) 0.0015(7) -0.0026(9)
C1 0.0217(10) 0.0467(17) 0.0225(10) 0.0035(11) 0.0069(8) 0.0068(11)
C36 0.0297(11) 0.0353(14) 0.0225(10) -0.0033(10) 0.0040(9) 0.0022(11)
C35 0.0331(12) 0.0339(15) 0.0224(10) 0.0030(11) 0.0005(9) 0.0083(11)
C21 0.0201(11) 0.076(2) 0.0243(11) -0.0046(13) 0.0040(9) 0.0070(13)

_geom_special_details            
;
 All esds (except the esd in the dihedral angle between two l.s. planes)
 are estimated using the full covariance matrix.  The cell esds are taken
 into account individually in the estimation of esds in distances, angles
 and torsion angles; correlations between esds in cell parameters are only
 used when they are defined by crystal symmetry.  An approximate (isotropic)
 treatment of cell esds is used for estimating esds involving l.s. planes.
;
loop_
_geom_bond_atom_site_label_1
_geom_bond_atom_site_label_2
_geom_bond_distance
_geom_bond_site_symmetry_2
_geom_bond_publ_flag
O1 C2 1.381(2) . ?
O1 C1 1.425(3) . ?
O21 C22 1.383(3) . ?
O21 C21 1.421(3) . ?
N2 N1 1.376(2) . ?
N2 C8 1.287(3) . ?
N22 N21 1.379(2) . ?
N22 C28 1.287(3) . ?
N1 H1 0.90(3) . ?
N1 C5 1.400(3) . ?
N3 C12 1.376(2) . ?
N3 C15 1.453(3) . ?
N3 C16 1.454(3) . ?
N23 C32 1.376(3) . ?
N23 C36 1.460(3) . ?
N23 C35 1.440(3) . ?
N21 H21 0.92(3) . ?
N21 C25 1.412(3) . ?
C7 H7 0.9500 . ?
C7 C6 1.382(3) . ?
C7 C2 1.393(3) . ?
C11 H11 0.9500 . ?
C11 C12 1.417(3) . ?
C11 C10 1.378(3) . ?
C9 C8 1.462(3) . ?
C9 C10 1.403(3) . ?
C9 C14 1.397(3) . ?
C12 C13 1.406(3) . ?
C29 C30 1.402(3) . ?
C29 C34 1.398(3) . ?
C29 C28 1.453(3) . ?
C8 H8 0.9500 . ?
C24 H24 0.9500 . ?
C24 C25 1.388(3) . ?
C24 C23 1.392(3) . ?
C3 H3 0.9500 . ?
C3 C4 1.402(3) . ?
C3 C2 1.388(3) . ?
C10 H10 0.9500 . ?
C13 H13 0.9500 . ?
C13 C14 1.388(3) . ?
C25 C26 1.395(3) . ?
C32 C31 1.416(3) . ?
C32 C33 1.405(3) . ?
C14 H14 0.9500 . ?
C26 H26 0.9500 . ?
C26 C27 1.386(3) . ?
C30 H30 0.9500 . ?
C30 C31 1.386(3) . ?
C31 H31 0.9500 . ?
C4 H4 0.9500 . ?
C4 C5 1.396(3) . ?
C5 C6 1.403(3) . ?
C34 H34 0.9500 . ?
C34 C33 1.387(3) . ?
C6 H6 0.9500 . ?
C23 H23 0.9500 . ?
C23 C22 1.389(3) . ?
C15 H15A 0.9800 . ?
C15 H15B 0.9800 . ?
C15 H15C 0.9800 . ?
C28 H28 0.9500 . ?
C27 H27 0.9500 . ?
C27 C22 1.394(3) . ?
C33 H33 0.9500 . ?
C16 H16A 0.9800 . ?
C16 H16B 0.9800 . ?
C16 H16C 0.9800 . ?
C1 H1A 0.9800 . ?
C1 H1B 0.9800 . ?
C1 H1C 0.9800 . ?
C36 H36A 0.9800 . ?
C36 H36B 0.9800 . ?
C36 H36C 0.9800 . ?
C35 H35A 0.9800 . ?
C35 H35B 0.9800 . ?
C35 H35C 0.9800 . ?
C21 H21A 0.9800 . ?
C21 H21B 0.9800 . ?
C21 H21C 0.9800 . ?

loop_
_geom_angle_atom_site_label_1
_geom_angle_atom_site_label_2
_geom_angle_atom_site_label_3
_geom_angle
_geom_angle_site_symmetry_1
_geom_angle_site_symmetry_3
_geom_angle_publ_flag
C2 O1 C1 116.88(16) . . ?
C22 O21 C21 116.87(18) . . ?
C8 N2 N1 114.91(17) . . ?
C28 N22 N21 115.72(19) . . ?
N2 N1 H1 116.6(17) . . ?
N2 N1 C5 119.09(17) . . ?
C5 N1 H1 119.4(17) . . ?
C12 N3 C15 119.99(16) . . ?
C12 N3 C16 119.79(17) . . ?
C15 N3 C16 117.84(16) . . ?
C32 N23 C36 119.97(18) . . ?
C32 N23 C35 120.77(18) . . ?
C35 N23 C36 119.25(17) . . ?
N22 N21 H21 117.9(17) . . ?
N22 N21 C25 116.91(17) . . ?
C25 N21 H21 109.1(17) . . ?
C6 C7 H7 119.8 . . ?
C6 C7 C2 120.32(18) . . ?
C2 C7 H7 119.8 . . ?
C12 C11 H11 119.4 . . ?
C10 C11 H11 119.4 . . ?
C10 C11 C12 121.18(19) . . ?
C10 C9 C8 123.48(18) . . ?
C14 C9 C8 119.23(19) . . ?
C14 C9 C10 117.29(18) . . ?
N3 C12 C11 121.41(18) . . ?
N3 C12 C13 121.35(18) . . ?
C13 C12 C11 117.23(18) . . ?
C30 C29 C28 124.61(19) . . ?
C34 C29 C30 117.42(19) . . ?
C34 C29 C28 117.96(19) . . ?
N2 C8 C9 122.12(19) . . ?
N2 C8 H8 118.9 . . ?
C9 C8 H8 118.9 . . ?
C25 C24 H24 119.8 . . ?
C25 C24 C23 120.5(2) . . ?
C23 C24 H24 119.8 . . ?
C4 C3 H3 120.2 . . ?
C2 C3 H3 120.2 . . ?
C2 C3 C4 119.65(19) . . ?
C11 C10 C9 121.54(19) . . ?
C11 C10 H10 119.2 . . ?
C9 C10 H10 119.2 . . ?
C12 C13 H13 119.6 . . ?
C14 C13 C12 120.77(18) . . ?
C14 C13 H13 119.6 . . ?
C24 C25 N21 122.1(2) . . ?
C24 C25 C26 119.20(19) . . ?
C26 C25 N21 118.66(19) . . ?
N23 C32 C31 121.60(19) . . ?
N23 C32 C33 120.94(19) . . ?
C33 C32 C31 117.45(18) . . ?
C9 C14 H14 119.0 . . ?
C13 C14 C9 121.92(19) . . ?
C13 C14 H14 119.0 . . ?
C25 C26 H26 119.7 . . ?
C27 C26 C25 120.55(19) . . ?
C27 C26 H26 119.7 . . ?
C29 C30 H30 119.3 . . ?
C31 C30 C29 121.4(2) . . ?
C31 C30 H30 119.3 . . ?
C32 C31 H31 119.5 . . ?
C30 C31 C32 121.0(2) . . ?
C30 C31 H31 119.5 . . ?
C3 C4 H4 119.6 . . ?
C5 C4 C3 120.73(18) . . ?
C5 C4 H4 119.6 . . ?
N1 C5 C6 118.48(18) . . ?
C4 C5 N1 122.92(18) . . ?
C4 C5 C6 118.58(19) . . ?
C29 C34 H34 119.0 . . ?
C33 C34 C29 121.93(19) . . ?
C33 C34 H34 119.0 . . ?
C7 C6 C5 120.71(19) . . ?
C7 C6 H6 119.6 . . ?
C5 C6 H6 119.6 . . ?
O1 C2 C7 115.55(18) . . ?
O1 C2 C3 124.50(19) . . ?
C3 C2 C7 119.95(18) . . ?
C24 C23 H23 120.0 . . ?
C22 C23 C24 120.0(2) . . ?
C22 C23 H23 120.0 . . ?
N3 C15 H15A 109.5 . . ?
N3 C15 H15B 109.5 . . ?
N3 C15 H15C 109.5 . . ?
H15A C15 H15B 109.5 . . ?
H15A C15 H15C 109.5 . . ?
H15B C15 H15C 109.5 . . ?
N22 C28 C29 122.67(19) . . ?
N22 C28 H28 118.7 . . ?
C29 C28 H28 118.7 . . ?
C26 C27 H27 120.0 . . ?
C26 C27 C22 120.0(2) . . ?
C22 C27 H27 120.0 . . ?
C32 C33 H33 119.6 . . ?
C34 C33 C32 120.79(19) . . ?
C34 C33 H33 119.6 . . ?
N3 C16 H16A 109.5 . . ?
N3 C16 H16B 109.5 . . ?
N3 C16 H16C 109.5 . . ?
H16A C16 H16B 109.5 . . ?
H16A C16 H16C 109.5 . . ?
H16B C16 H16C 109.5 . . ?
O21 C22 C23 124.8(2) . . ?
O21 C22 C27 115.43(19) . . ?
C23 C22 C27 119.8(2) . . ?
O1 C1 H1A 109.5 . . ?
O1 C1 H1B 109.5 . . ?
O1 C1 H1C 109.5 . . ?
H1A C1 H1B 109.5 . . ?
H1A C1 H1C 109.5 . . ?
H1B C1 H1C 109.5 . . ?
N23 C36 H36A 109.5 . . ?
N23 C36 H36B 109.5 . . ?
N23 C36 H36C 109.5 . . ?
H36A C36 H36B 109.5 . . ?
H36A C36 H36C 109.5 . . ?
H36B C36 H36C 109.5 . . ?
N23 C35 H35A 109.5 . . ?
N23 C35 H35B 109.5 . . ?
N23 C35 H35C 109.5 . . ?
H35A C35 H35B 109.5 . . ?
H35A C35 H35C 109.5 . . ?
H35B C35 H35C 109.5 . . ?
O21 C21 H21A 109.5 . . ?
O21 C21 H21B 109.5 . . ?
O21 C21 H21C 109.5 . . ?
H21A C21 H21B 109.5 . . ?
H21A C21 H21C 109.5 . . ?
H21B C21 H21C 109.5 . . ?

loop_
_geom_torsion_atom_site_label_1
_geom_torsion_atom_site_label_2
_geom_torsion_atom_site_label_3
_geom_torsion_atom_site_label_4
_geom_torsion
_geom_torsion_site_symmetry_1
_geom_torsion_site_symmetry_2
_geom_torsion_site_symmetry_3
_geom_torsion_site_symmetry_4
_geom_torsion_publ_flag
N2 N1 C5 C4 15.5(3) . . . . ?
N2 N1 C5 C6 -165.8(2) . . . . ?
N22 N21 C25 C24 -21.9(3) . . . . ?
N22 N21 C25 C26 159.4(2) . . . . ?
N1 N2 C8 C9 175.24(19) . . . . ?
N1 C5 C6 C7 178.9(2) . . . . ?
N3 C12 C13 C14 178.8(2) . . . . ?
N23 C32 C31 C30 179.3(2) . . . . ?
N23 C32 C33 C34 -179.5(2) . . . . ?
N21 N22 C28 C29 179.4(2) . . . . ?
N21 C25 C26 C27 179.4(2) . . . . ?
C11 C12 C13 C14 -1.9(3) . . . . ?
C12 C11 C10 C9 -0.2(3) . . . . ?
C12 C13 C14 C9 -0.1(3) . . . . ?
C29 C30 C31 C32 0.5(3) . . . . ?
C29 C34 C33 C32 -0.2(3) . . . . ?
C8 N2 N1 C5 167.7(2) . . . . ?
C8 C9 C10 C11 178.7(2) . . . . ?
C8 C9 C14 C13 -178.5(2) . . . . ?
C24 C25 C26 C27 0.7(3) . . . . ?
C24 C23 C22 O21 -178.3(2) . . . . ?
C24 C23 C22 C27 0.4(4) . . . . ?
C3 C4 C5 N1 -179.0(2) . . . . ?
C3 C4 C5 C6 2.3(3) . . . . ?
C10 C11 C12 N3 -178.7(2) . . . . ?
C10 C11 C12 C13 2.1(3) . . . . ?
C10 C9 C8 N2 -4.1(3) . . . . ?
C10 C9 C14 C13 2.0(3) . . . . ?
C25 C24 C23 C22 0.6(4) . . . . ?
C25 C26 C27 C22 0.3(4) . . . . ?
C14 C9 C8 N2 176.4(2) . . . . ?
C14 C9 C10 C11 -1.9(3) . . . . ?
C26 C27 C22 O21 177.9(2) . . . . ?
C26 C27 C22 C23 -0.9(4) . . . . ?
C30 C29 C34 C33 -0.8(3) . . . . ?
C30 C29 C28 N22 4.8(4) . . . . ?
C31 C32 C33 C34 1.3(3) . . . . ?
C4 C3 C2 O1 178.2(2) . . . . ?
C4 C3 C2 C7 -1.3(3) . . . . ?
C4 C5 C6 C7 -2.3(3) . . . . ?
C34 C29 C30 C31 0.6(3) . . . . ?
C34 C29 C28 N22 -173.8(2) . . . . ?
C6 C7 C2 O1 -178.2(2) . . . . ?
C6 C7 C2 C3 1.3(3) . . . . ?
C2 C7 C6 C5 0.5(3) . . . . ?
C2 C3 C4 C5 -0.5(3) . . . . ?
C23 C24 C25 N21 -179.9(2) . . . . ?
C23 C24 C25 C26 -1.2(3) . . . . ?
C15 N3 C12 C11 10.5(3) . . . . ?
C15 N3 C12 C13 -170.4(2) . . . . ?
C28 N22 N21 C25 -155.0(2) . . . . ?
C28 C29 C30 C31 -177.9(2) . . . . ?
C28 C29 C34 C33 177.8(2) . . . . ?
C33 C32 C31 C30 -1.5(3) . . . . ?
C16 N3 C12 C11 172.6(2) . . . . ?
C16 N3 C12 C13 -8.3(3) . . . . ?
C1 O1 C2 C7 176.5(2) . . . . ?
C1 O1 C2 C3 -3.1(3) . . . . ?
C36 N23 C32 C31 177.8(2) . . . . ?
C36 N23 C32 C33 -1.4(3) . . . . ?
C35 N23 C32 C31 -1.3(3) . . . . ?
C35 N23 C32 C33 179.6(2) . . . . ?
C21 O21 C22 C23 0.3(4) . . . . ?
C21 O21 C22 C27 -178.4(2) . . . . ?

_shelx_res_file                  
;
TITL ps_dok57a_a.res in P2(1)
    ps_dok57a.res
    created by SHELXL-2018/3 at 19:19:01 on 13-Dec-2023
REM Old TITL ps_dok57a in P2(1)
REM SHELXT solution in P2(1): R1 0.089, Rweak 0.015, Alpha 0.003
REM <I/s> 1.459 for 5 systematic absences, Orientation as input
REM Flack x = -0.184 ( 0.156 ) from 1525 Parsons' quotients
REM Formula found by SHELXT: C33 N5 O2
CELL 1.54184 11.9508 7.2947 16.1641 90 97.896 90
ZERR 4 0.0001 0.0001 0.0002 0 0.001 0
LATT -1
SYMM -X,0.5+Y,-Z
SFAC C H N O
UNIT 64 76 12 4

L.S. 10
PLAN  10
SIZE 0.018 0.033 0.251
TEMP -173
CONF
BOND
list 4
fmap 2 53
ACTA
MORE -1
BOND $H
REM <olex2.extras>
REM <HklSrc "%.\\ps_dok57a.hkl">
REM </olex2.extras>

WGHT    0.056100    0.323800
FVAR       0.40280
O1    4    0.758095    0.488309    0.256998    11.00000    0.02206    0.03258 =
         0.01651    0.00306    0.00368    0.00472
O21   4   -0.004391    0.483364    0.672232    11.00000    0.02077    0.03562 =
         0.02346   -0.00247    0.00528    0.00072
N2    3    0.553361    0.518864    0.602823    11.00000    0.02033    0.01905 =
         0.01526   -0.00023    0.00020    0.00008
N22   3    0.206799    0.526413    0.331878    11.00000    0.02125    0.02440 =
         0.01811    0.00014    0.00139   -0.00081
N1    3    0.506095    0.550158    0.521561    11.00000    0.01991    0.02744 =
         0.01464    0.00088    0.00078    0.00600
H1    2    0.446730    0.626690    0.513930    11.00000   -1.20000
N3    3    0.618306    0.466171    1.007079    11.00000    0.02151    0.02063 =
         0.01585    0.00041    0.00477    0.00506
N23   3    0.096636    0.492707   -0.072875    11.00000    0.02365    0.02844 =
         0.01832   -0.00058    0.00293    0.00495
N21   3    0.258461    0.495887    0.412312    11.00000    0.02053    0.02911 =
         0.02106    0.00030    0.00176    0.00372
H21   2    0.307981    0.399799    0.421178    11.00000   -1.20000
C7    1    0.596243    0.581354    0.313176    11.00000    0.02352    0.01765 =
         0.01585    0.00071   -0.00131    0.00007
AFIX  43
H7    2    0.568634    0.630832    0.259906    11.00000   -1.20000
AFIX   0
C11   1    0.651290    0.408898    0.863942    11.00000    0.01674    0.01512 =
         0.02146   -0.00006    0.00229    0.00197
AFIX  43
H11   2    0.715483    0.336167    0.883379    11.00000   -1.20000
AFIX   0
C9    1    0.527390    0.540726    0.747569    11.00000    0.01733    0.01502 =
         0.01687   -0.00121    0.00251   -0.00250
C12   1    0.587772    0.488745    0.922478    11.00000    0.01888    0.01320 =
         0.01695   -0.00047    0.00477   -0.00254

C29   1    0.214138    0.477997    0.185527    11.00000    0.02077    0.01618 =
         0.02249   -0.00008    0.00676   -0.00266
C8    1    0.494045    0.575219    0.658485    11.00000    0.01755    0.01672 =
         0.01802    0.00014    0.00039    0.00022
AFIX  43
H8    2    0.426411    0.641363    0.641133    11.00000   -1.20000
AFIX   0

C24   1    0.084425    0.585260    0.466178    11.00000    0.02096    0.02067 =
         0.01889   -0.00197   -0.00224    0.00209
AFIX  43
H24   2    0.058430    0.646415    0.415266    11.00000   -1.20000
AFIX   0

C3    1    0.739862    0.416734    0.402697    11.00000    0.01750    0.01603 =
         0.01965   -0.00084   -0.00026    0.00084
AFIX  43
H3    2    0.810098    0.353774    0.410916    11.00000   -1.20000
AFIX   0
C10   1    0.621617    0.434858    0.779346    11.00000    0.01737    0.01655 =
         0.02033   -0.00414    0.00456   -0.00031
AFIX  43
H10   2    0.665979    0.379804    0.741645    11.00000   -1.20000
AFIX   0
C13   1    0.491383    0.590116    0.890498    11.00000    0.01636    0.01743 =
         0.02011   -0.00121    0.00644    0.00049
AFIX  43
H13   2    0.445400    0.642473    0.927802    11.00000   -1.20000
AFIX   0

C25   1    0.188510    0.497549    0.475967    11.00000    0.01947    0.01777 =
         0.01971   -0.00441    0.00146   -0.00080
C32   1    0.134939    0.488887    0.011372    11.00000    0.01939    0.01835 =
         0.01991    0.00151    0.00393   -0.00336
C14   1    0.462652    0.614564    0.805093    11.00000    0.01431    0.01726 =
         0.02130    0.00052    0.00336    0.00132
AFIX  43
H14   2    0.397032    0.683537    0.785162    11.00000   -1.20000
AFIX   0

C26   1    0.226662    0.411113    0.551609    11.00000    0.01751    0.01803 =
         0.02423   -0.00231   -0.00076    0.00381
AFIX  43
H26   2    0.298158    0.351955    0.559028    11.00000   -1.20000
AFIX   0
C30   1    0.117963    0.579567    0.154307    11.00000    0.01897    0.01840 =
         0.02248   -0.00054    0.00710   -0.00061
AFIX  43
H30   2    0.078601    0.645293    0.192064    11.00000   -1.20000
AFIX   0
C31   1    0.079091    0.586142    0.069563    11.00000    0.01738    0.01849 =
         0.02508    0.00115    0.00479    0.00107
AFIX  43
H31   2    0.014017    0.656929    0.050203    11.00000   -1.20000
AFIX   0

C4    1    0.675508    0.433641    0.468568    11.00000    0.01949    0.01683 =
         0.01489    0.00033   -0.00114    0.00046
AFIX  43
H4    2    0.702237    0.380948    0.521338    11.00000   -1.20000
AFIX   0
C5    1    0.572589    0.527045    0.457474    11.00000    0.01956    0.01528 =
         0.01640   -0.00240    0.00285   -0.00262

C34   1    0.270151    0.384877    0.127740    11.00000    0.01785    0.01823 =
         0.02561    0.00126    0.00308    0.00133
AFIX  43
H34   2    0.336100    0.316331    0.147272    11.00000   -1.20000
AFIX   0

C6    1    0.532898    0.597877    0.378164    11.00000    0.01840    0.01639 =
         0.01924    0.00016   -0.00085    0.00131
AFIX  43
H6    2    0.461706    0.657844    0.369039    11.00000   -1.20000
AFIX   0
C2    1    0.700405    0.492486    0.325396    11.00000    0.01984    0.01652 =
         0.01725   -0.00278    0.00292   -0.00161

C23   1    0.017882    0.584241    0.530419    11.00000    0.01750    0.02505 =
         0.02372   -0.00613   -0.00121    0.00400
AFIX  43
H23   2   -0.053582    0.643499    0.523033    11.00000   -1.20000
AFIX   0

C15   1    0.727127    0.385919    1.038686    11.00000    0.02278    0.02744 =
         0.01984    0.00178    0.00313    0.00317
AFIX 137
H15A  2    0.730987    0.260875    1.017093    11.00000   -1.50000
H15B  2    0.736159    0.382754    1.099853    11.00000   -1.50000
H15C  2    0.787610    0.460017    1.020423    11.00000   -1.50000
AFIX   0

C28   1    0.257820    0.459591    0.273529    11.00000    0.01906    0.01896 =
         0.02593   -0.00113    0.00483    0.00043
AFIX  43
H28   2    0.326851    0.395637    0.288635    11.00000   -1.20000
AFIX   0
C27   1    0.161106    0.410846    0.616022    11.00000    0.02377    0.01959 =
         0.01912   -0.00008    0.00046    0.00216
AFIX  43
H27   2    0.187872    0.352226    0.667425    11.00000   -1.20000
AFIX   0
C33   1    0.232281    0.389611    0.042736    11.00000    0.02107    0.02039 =
         0.02275   -0.00129    0.00754    0.00055
AFIX  43
H33   2    0.272660    0.324935    0.005270    11.00000   -1.20000
AFIX   0

C16   1    0.559480    0.567879    1.065325    11.00000    0.02782    0.02506 =
         0.01651   -0.00018    0.00669    0.00415
AFIX 137
H16A  2    0.566617    0.699612    1.055366    11.00000   -1.50000
H16B  2    0.592735    0.538956    1.122668    11.00000   -1.50000
H16C  2    0.479426    0.533638    1.057210    11.00000   -1.50000
AFIX   0

C22   1    0.055903    0.496641    0.605314    11.00000    0.02076    0.02128 =
         0.01860   -0.00491    0.00153   -0.00256
C1    1    0.867743    0.407837    0.268892    11.00000    0.02169    0.04672 =
         0.02253    0.00353    0.00693    0.00682
AFIX 137
H1A   2    0.902236    0.420390    0.217572    11.00000   -1.50000
H1B   2    0.861554    0.277610    0.282451    11.00000   -1.50000
H1C   2    0.914869    0.470152    0.314835    11.00000   -1.50000
AFIX   0

C36   1    0.158841    0.396052   -0.131191    11.00000    0.02974    0.03528 =
         0.02250   -0.00325    0.00400    0.00219
AFIX 137
H36A  2    0.236521    0.442253   -0.125515    11.00000   -1.50000
H36B  2    0.121971    0.416495   -0.188430    11.00000   -1.50000
H36C  2    0.159794    0.264518   -0.118779    11.00000   -1.50000
AFIX   0
C35   1   -0.003599    0.593601   -0.104720    11.00000    0.03309    0.03386 =
         0.02240    0.00304    0.00048    0.00827
AFIX 137
H35A  2   -0.068776    0.541201   -0.082387    11.00000   -1.50000
H35B  2   -0.015832    0.586067   -0.165829    11.00000   -1.50000
H35C  2    0.005573    0.722224   -0.087624    11.00000   -1.50000
AFIX   0
C21   1   -0.113307    0.565255    0.662529    11.00000    0.02006    0.07559 =
         0.02427   -0.00463    0.00402    0.00700
AFIX 137
H21A  2   -0.159527    0.513541    0.613277    11.00000   -1.50000
H21B  2   -0.106028    0.697926    0.655358    11.00000   -1.50000
H21C  2   -0.149473    0.540770    0.712262    11.00000   -1.50000
AFIX   0
HKLF 4


REM  ps_dok57a_a.res in P2(1)
REM wR2 = 0.0990, GooF = S = 1.067, Restrained GooF = 1.067 for all data
REM R1 = 0.0351 for 4628 Fo > 4sig(Fo) and 0.0377 for all 4881 data
REM 373 parameters refined using 1 restraints

END

WGHT      0.0561      0.3238

REM Highest difference peak  0.248,  deepest hole -0.217,  1-sigma level  0.043
Q1    1   0.5754  0.5005  0.7619  11.00000  0.05    0.25
Q2    1   0.0199  0.4935  0.5588  11.00000  0.05    0.25
Q3    1   0.5173  0.5626  0.7043  11.00000  0.05    0.24
Q4    1   0.2583  0.4753  0.1553  11.00000  0.05    0.21
Q5    1   0.2419  0.5040  0.2226  11.00000  0.05    0.21
Q6    1   0.0418  0.4746  0.7283  11.00000  0.05    0.21
Q7    1   0.6012  0.4787  0.9621  11.00000  0.05    0.20
Q8    1   0.0563  0.5956  0.5791  11.00000  0.05    0.20
Q9    1   0.4962  0.5554  0.7752  11.00000  0.05    0.20
Q10   1   0.2232  0.4968  0.5195  11.00000  0.05    0.20
;
_shelx_res_checksum              56748
_olex2_submission_special_instructions 'No special instructions were received'
_oxdiff_exptl_absorpt_empirical_details 
;
Empirical correction (ABSPACK) includes:
- Absorption correction using spherical harmonics
- Frame scaling
;
_oxdiff_exptl_absorpt_empirical_full_max 1.304
_oxdiff_exptl_absorpt_empirical_full_min 0.590
